# Supplementary material for: METTL3 Promotes Esophageal Squamous Cell Carcinoma Metastasis Through Enhancing GLS2 Expression
Source: Front Oncol. 2021 May 19;11:667451. doi: 10.3389/fonc.2021.667451 (PMC8170325; doi:10.3389/fonc.2021.667451)
Supplement: Supplementary file 1 [file DataSheet_1.xlsx]

## Sheet: Sheet1
PEAK INFO													m6A regulation INFO					gene regulation INFO
seqnames	start	end	width	geneId	transcriptId	distanceToTSS	geneName	GO	KEGG	KO_ENTRY	EC	Description	peak_annotation	diff.lg.fdr	diff.p	diff.log2.fc	m6A_regulation	fc	log2(fc)	pval	qval	gene_regulation	significant	FPKM.shRNA1_input	FPKM.shRNA2_input	FPKM.NC1_input	FPKM.NC2_input
chr1	629640	630027	388	ENSG00000225630	ENST00000457540	0	MTND2P28	NA	NA	NA	NA	MT-ND2 pseudogene 28 [Source:HGNC Symbol;Acc:HGNC:42129]	Exon (ENST00000457540/ENSG00000225630, exon 1 of 1)	-8.23	1.25893e-10	-0.895	down	0.705813	-0.502642	0.273066	1	down	no	4.17115	8.26202	4.90557	12.7098
chr1	633933	634199	267	ENSG00000230021	ENST00000419394	85995	AL669831	NA	NA	NA	NA	septin 14 (SEPT14) pseudogene	Exon (ENST00000514057/ENSG00000248527, exon 1 of 1)	-103	1e-106	-0.848	down	1.53887	0.621868	1	1	up	no	0.100042	0.176275	0.0703773	0.109181
chr1	817521	817670	150	ENSG00000177757	ENST00000326734	150	FAM87B	NA	NA	NA	NA	family with sequence similarity 87 member B [Source:HGNC Symbol;Acc:HGNC:32236]	Exon (ENST00000326734/ENSG00000177757, exon 1 of 2)	-0.603	0.0794328	-1.61	down	1.83225	0.873615	1	1	up	no	0.17158	0.209337	0.109081	0.098815
chr1	853573	854592	1020	ENSG00000228794	ENST00000445118	25965	LINC01128	NA	NA	NA	NA	long intergenic non-protein coding RNA 1128 [Source:HGNC Symbol;Acc:HGNC:49377]	Exon (ENST00000445118/ENSG00000228794, exon 5 of 5)	-0.635	0.0707946	-0.24	down	0.842811	-0.246719	0.413663	1	down	no	1.10472	1.3031	1.47669	1.3802
chr1	857948	858727	780	ENSG00000228794	ENST00000445118	30340	LINC01128	NA	NA	NA	NA	long intergenic non-protein coding RNA 1128 [Source:HGNC Symbol;Acc:HGNC:49377]	Exon (ENST00000445118/ENSG00000228794, exon 5 of 5)	-0.601	0.0794328	0.871	up	0.842811	-0.246719	0.413663	1	down	no	1.10472	1.3031	1.47669	1.3802
chr1	942130	944313	2184	ENSG00000187634	ENST00000464948	0	SAMD11	GO:0003677(DNA binding);GO:0005515(protein binding);GO:0005634(nucleus);GO:0005634(nucleus)	NA	NA	NA	sterile alpha motif domain containing 11 [Source:HGNC Symbol;Acc:HGNC:28706]	3' UTR	-9.56	5.01187e-12	1.14	up	4.19292	2.06796	0.00265472	0.175167	up	yes	0.388441	0.22088	0.0313255	0.113996
chr1	965331	965719	389	ENSG00000187961	ENST00000338591	4747	KLHL17	GO:0003779(actin binding);GO:0005515(protein binding);GO:0005615(extracellular space);GO:0005886(plasma membrane);GO:0007420(brain development);GO:0014069(postsynaptic density);GO:0015629(actin cytoskeleton);GO:0016020(membrane);GO:0016567(protein ubiquitination);GO:0030036(actin cytoskeleton organization);GO:0030054(cell junction);GO:0031208(POZ domain binding);GO:0032839(dendrite cytoplasm);GO:…	NA	K10454	NA	kelch like family member 17 [Source:HGNC Symbol;Acc:HGNC:24023]	3' UTR	-0.988	0.0213796	0.442	up	0.913828	-0.130006	0.621489	1	down	no	4.10825	4.14451	4.20166	4.82932
chr1	1048690	1048810	121	ENSG00000188157	ENST00000379370	28570	AGRN	GO:0001523(retinoid metabolic process);GO:0002162(dystroglycan binding);GO:0005200(structural constituent of cytoskeleton);GO:0005201(extracellular matrix structural constituent);GO:0005509(calcium ion binding);GO:0005515(protein binding);GO:0005576(extracellular region);GO:0005604(basement membrane);GO:0005796(Golgi lumen);GO:0005829(cytosol);GO:0005886(plasma membrane);GO:0006024(glycosaminogly…	04512(ECM-receptor interaction);04512(ECM-receptor interaction)	K06254	NA	agrin [Source:HGNC Symbol;Acc:HGNC:329]	Exon (ENST00000492947/ENSG00000188157, exon 1 of 2)	-0.928	0.025704	-1.29	down	0.911871	-0.133098	0.518394	1	down	no	42.3787	44.0989	41.5696	53.2657
chr1	1053728	1056118	2391	ENSG00000242590	ENST00000418300	0	NA	NA	NA	NA	NA	NA	3' UTR	-15.6	2.51189e-18	0.161	up	1	0	1	1	no	no	NA	NA	NA	NA
chr1	1279105	1279304	200	ENSG00000230415	ENST00000434139	3882	LINC01786	NA	NA	NA	NA	long intergenic non-protein coding RNA 1786 [Source:HGNC Symbol;Acc:HGNC:52575]	Exon (ENST00000434139/ENSG00000230415, exon 2 of 3)	-0.891	0.0295121	1.86	up	0.88298	-0.179547	1	1	down	no	0.162866	0.174561	0.197384	0.184761
chr1	1282249	1283996	1748	ENSG00000162572	ENST00000379116	1813	SCNN1D	GO:0005272(sodium channel activity);GO:0005515(protein binding);GO:0005886(plasma membrane);GO:0006811(ion transport);GO:0006814(sodium ion transport);GO:0015280(ligand-gated sodium channel activity);GO:0015629(actin cytoskeleton);GO:0016020(membrane);GO:0016021(integral component of membrane);GO:0034220(ion transmembrane transport);GO:0035725(sodium ion transmembrane transport);GO:0050896(respon…	NA	K04826	NA	sodium channel epithelial 1 delta subunit [Source:HGNC Symbol;Acc:HGNC:10601]	5' UTR	-0.636	0.0707946	3.17	up	0.745961	-0.422827	0.383913	1	down	no	0.445485	0.237307	0.517851	0.397467
chr1	1420245	1422691	2447	ENSG00000225905	ENST00000428932	0	AL391244	NA	NA	NA	NA	novel transcript	5' UTR	-1.08	0.0158489	-0.69	down	1.06847	0.0955415	1	1	up	no	0.928472	0.879107	0.988044	0.703707
chr1	1615415	1616342	928	ENSG00000197530	ENST00000520777	0	MIB2	GO:0000151(ubiquitin ligase complex);GO:0000209(protein polyubiquitination);GO:0003779(actin binding);GO:0004842(ubiquitin-protein transferase activity);GO:0005515(protein binding);GO:0005737(cytoplasm);GO:0005768(endosome);GO:0005769(early endosome);GO:0005829(cytosol);GO:0007219(Notch signaling pathway);GO:0008270(zinc ion binding);GO:0016567(protein ubiquitination);GO:0016740(transferase activ…	NA	K10645	EC:2.3.2.27	mindbomb E3 ubiquitin protein ligase 2 [Source:HGNC Symbol;Acc:HGNC:30577]	5' UTR	-1.13	0.0131826	-0.457	down	0.761441	-0.393197	0.126964	1	down	no	3.92273	4.17832	4.74247	5.89664
chr1	1673272	1674159	888	ENSG00000269737	ENST00000597891	0	AL691432	NA	NA	NA	NA	ribosomal protein S7 (RPS7) pseudogene	Exon (ENST00000596308/ENSG00000269737, exon 1 of 1)	-0.442	0.153109	-0.439	down	1.07858	0.109131	0.862685	1	up	no	1.27761	1.52068	1.17856	1.41586
chr1	1674248	1674367	120	ENSG00000189339	ENST00000614300	18357	SLC35E2B	GO:0001835(blastocyst hatching);GO:0005794(Golgi apparatus);GO:0015165(pyrimidine nucleotide-sugar transmembrane transporter activity);GO:0015297(antiporter activity);GO:0016020(membrane);GO:0016021(integral component of membrane);GO:0022857(transmembrane transporter activity);GO:0055085(transmembrane transport);GO:0090481(pyrimidine nucleotide-sugar transmembrane transport);GO:0090481(pyrimidine…	NA	K15284	NA	solute carrier family 35 member E2B [Source:HGNC Symbol;Acc:HGNC:33941]	Exon (ENST00000597891/ENSG00000269737, exon 2 of 2)	-0.379	0.202768	-0.737	down	1.09783	0.134656	0.686086	1	up	no	5.96648	6.60064	5.417	6.03022
chr1	1731853	1732622	770	ENSG00000227775	ENST00000424604	0	AL031282	NA	NA	NA	NA	ribosomal protein S7 (RPS7) pseudogene	3' UTR	-0.406	0.178649	-0.931	down	1.16178	0.216332	1	1	up	no	0.127448	0.129728	0.0901453	0.13122
chr1	1735893	1737011	1119	ENSG00000215790	ENST00000647043	8908	SLC35E2A	GO:0005794(Golgi apparatus);GO:0015165(pyrimidine nucleotide-sugar transmembrane transporter activity);GO:0015297(antiporter activity);GO:0016020(membrane);GO:0016021(integral component of membrane);GO:0022857(transmembrane transporter activity);GO:0055085(transmembrane transport);GO:0090481(pyrimidine nucleotide-sugar transmembrane transport);GO:0090481(pyrimidine nucleotide-sugar transmembrane …	NA	K15284	NA	solute carrier family 35 member E2A [Source:HGNC Symbol;Acc:HGNC:20863]	Exon (ENST00000577672/ENSG00000227775, exon 2 of 2)	-0.311	0.286418	-0.29	down	1.04555	0.0642681	0.891927	1	up	no	3.48987	3.96871	3.51783	3.61578
chr1	1891763	1892512	750	ENSG00000231050	ENST00000412228	292	AL109917	NA	NA	NA	NA	novel transcript	Exon (ENST00000412228/ENSG00000231050, exon 1 of 2)	-0.384	0.198153	-0.645	down	1.25781	0.330917	1	1	up	no	0.454437	0.329072	0.300729	0.322185
chr1	2029922	2030758	837	ENSG00000187730	ENST00000638411	10593	GABRD	GO:0004888(transmembrane signaling receptor activity);GO:0004890(GABA-A receptor activity);GO:0005216(ion channel activity);GO:0005230(extracellular ligand-gated ion channel activity);GO:0005254(chloride channel activity);GO:0005515(protein binding);GO:0005886(plasma membrane);GO:0005887(integral component of plasma membrane);GO:0006811(ion transport);GO:0006821(chloride transport);GO:0007165(sig…	04080(Neuroactive ligand-receptor interaction);04723(Retrograde endocannabinoid signaling);04727(GABAergic synapse);05032(Morphine addiction);05033(Nicotine addiction);05033(Nicotine addiction)	NA	NA	gamma-aminobutyric acid type A receptor delta subunit [Source:HGNC Symbol;Acc:HGNC:4084]	3' UTR	-0.77	0.0436516	0.595	up	0.922683	-0.116093	0.766063	1	down	no	0.383266	0.504685	0.479329	0.483028
chr1	2169058	2169207	150	ENSG00000067606	ENST00000378567	118647	PRKCZ	GO:0000166(nucleotide binding);GO:0000226(microtubule cytoskeleton organization);GO:0001725(stress fiber);GO:0001954(positive regulation of cell-matrix adhesion);GO:0004672(protein kinase activity);GO:0004674(protein serine/threonine kinase activity);GO:0004697(protein kinase C activity);GO:0005515(protein binding);GO:0005524(ATP binding);GO:0005634(nucleus);GO:0005635(nuclear envelope);GO:000573…	04015(Rap1 signaling pathway);04062(Chemokine signaling pathway);04071(Sphingolipid signaling pathway);04144(Endocytosis);04360(Axon guidance);04390(Hippo signaling pathway);04530(Tight junction);04611(Platelet activation);04910(Insulin signaling pathway);04926(Relaxin signaling pathway);04930(Type II diabetes mellitus);04931(Insulin resistance);04933(AGE-RAGE signaling pathway in diabetic compli…	NA	NA	protein kinase C zeta [Source:HGNC Symbol;Acc:HGNC:9412]	Exon (ENST00000505322/ENSG00000067606, exon 1 of 8)	-0.335	0.250611	-1.13	down	0.839137	-0.253022	0.267517	1	down	no	7.97816	8.10855	9.70309	9.46745
chr1	2228439	2232587	4149	ENSG00000157933	ENST00000508416	0	SKI	GO:0000122(negative regulation of transcription by RNA polymerase II);GO:0000981(DNA-binding transcription factor activity, RNA polymerase II-specific);GO:0001843(neural tube closure);GO:0002089(lens morphogenesis in camera-type eye);GO:0003714(transcription corepressor activity);GO:0005515(protein binding);GO:0005634(nucleus);GO:0005654(nucleoplasm);GO:0005667(transcription factor complex);GO:00…	NA	NA	NA	SKI proto-oncogene [Source:HGNC Symbol;Acc:HGNC:10896]	5' UTR	-2.04	0.000933254	0.247	up	0.892914	-0.163406	0.454209	1	down	no	13.4133	14.231	13.7332	17.2265
chr1	2309854	2310213	360	ENSG00000157933	ENST00000378536	81535	SKI	GO:0000122(negative regulation of transcription by RNA polymerase II);GO:0000981(DNA-binding transcription factor activity, RNA polymerase II-specific);GO:0001843(neural tube closure);GO:0002089(lens morphogenesis in camera-type eye);GO:0003714(transcription corepressor activity);GO:0005515(protein binding);GO:0005634(nucleus);GO:0005654(nucleoplasm);GO:0005667(transcription factor complex);GO:00…	NA	NA	NA	SKI proto-oncogene [Source:HGNC Symbol;Acc:HGNC:10896]	3' UTR	-1.25	0.00933254	0.631	up	0.892914	-0.163406	0.454209	1	down	no	13.4133	14.231	13.7332	17.2265
chr1	2402295	2403766	1472	ENSG00000157916	ENST00000378513	10520	RER1	GO:0000139(Golgi membrane);GO:0003674(molecular_function);GO:0005783(endoplasmic reticulum);GO:0005793(endoplasmic reticulum-Golgi intermediate compartment);GO:0005794(Golgi apparatus);GO:0005886(plasma membrane);GO:0006621(protein retention in ER lumen);GO:0006890(retrograde vesicle-mediated transport, Golgi to endoplasmic reticulum);GO:0007528(neuromuscular junction development);GO:0009986(cell…	NA	NA	NA	retention in endoplasmic reticulum sorting receptor 1 [Source:HGNC Symbol;Acc:HGNC:30309]	3' UTR	-18.7	1.25893e-21	-0.302	down	1.00539	0.0077609	0.933729	1	up	no	28.1963	31.776	27.2724	32.3781
chr1	2499164	2499903	740	ENSG00000149527	ENST00000449969	31705	PLCH2	GO:0003674(molecular_function);GO:0004435(phosphatidylinositol phospholipase C activity);GO:0004629(phospholipase C activity);GO:0005509(calcium ion binding);GO:0005575(cellular_component);GO:0005737(cytoplasm);GO:0005886(plasma membrane);GO:0006629(lipid metabolic process);GO:0007165(signal transduction);GO:0008081(phosphoric diester hydrolase activity);GO:0008150(biological_process);GO:0016020(…	00562(Inositol phosphate metabolism);00562(Inositol phosphate metabolism)	K19006	EC:3.1.4.11	phospholipase C eta 2 [Source:HGNC Symbol;Acc:HGNC:29037]	Exon (ENST00000449969/ENSG00000149527, exon 19 of 22)	-0.343	0.240991	0.379	up	0.894194	-0.161341	0.622946	1	down	no	0.929428	0.574963	0.861367	0.821033
chr1	2546371	2547460	1090	ENSG00000272449	ENST00000606645	0	AL139246	NA	NA	NA	NA	novel transcript	Exon (ENST00000644246/ENSG00000272449, exon 2 of 2)	-0.538	0.102802	0.389	up	0.73506	-0.444067	0.399446	1	down	no	0.625624	0.338603	0.655817	0.65595
chr1	3069168	3186355	117188	ENSG00000142611	ENST00000511072	0	PRDM16	GO:0000122(negative regulation of transcription by RNA polymerase II);GO:0000981(DNA-binding transcription factor activity, RNA polymerase II-specific);GO:0003676(nucleic acid binding);GO:0003677(DNA binding);GO:0003713(transcription coactivator activity);GO:0005515(protein binding);GO:0005634(nucleus);GO:0005654(nucleoplasm);GO:0005829(cytosol);GO:0016235(aggresome);GO:0017053(transcriptional re…	04714(Thermogenesis);04714(Thermogenesis)	K22410	NA	PR/SET domain 16 [Source:HGNC Symbol;Acc:HGNC:14000]	5' UTR	-0.54	0.102329	0.657	up	0.930316	-0.104208	0.813255	1	down	no	0.326694	0.176577	0.287904	0.253064
chr1	3186415	3186505	91	ENSG00000142611	ENST00000511072	117247	PRDM16	GO:0000122(negative regulation of transcription by RNA polymerase II);GO:0000981(DNA-binding transcription factor activity, RNA polymerase II-specific);GO:0003676(nucleic acid binding);GO:0003677(DNA binding);GO:0003713(transcription coactivator activity);GO:0005515(protein binding);GO:0005634(nucleus);GO:0005654(nucleoplasm);GO:0005829(cytosol);GO:0016235(aggresome);GO:0017053(transcriptional re…	04714(Thermogenesis);04714(Thermogenesis)	K22410	NA	PR/SET domain 16 [Source:HGNC Symbol;Acc:HGNC:14000]	Exon (ENST00000511072/ENSG00000142611, exon 2 of 16)	-0.557	0.0954993	1.58	up	0.930316	-0.104208	0.813255	1	down	no	0.326694	0.176577	0.287904	0.253064
chr1	3411465	3412574	1110	ENSG00000142611	ENST00000511072	342297	PRDM16	GO:0000122(negative regulation of transcription by RNA polymerase II);GO:0000981(DNA-binding transcription factor activity, RNA polymerase II-specific);GO:0003676(nucleic acid binding);GO:0003677(DNA binding);GO:0003713(transcription coactivator activity);GO:0005515(protein binding);GO:0005634(nucleus);GO:0005654(nucleoplasm);GO:0005829(cytosol);GO:0016235(aggresome);GO:0017053(transcriptional re…	04714(Thermogenesis);04714(Thermogenesis)	K22410	NA	PR/SET domain 16 [Source:HGNC Symbol;Acc:HGNC:14000]	Exon (ENST00000511072/ENSG00000142611, exon 9 of 16)	-0.438	0.155955	0.385	up	0.930316	-0.104208	0.813255	1	down	no	0.326694	0.176577	0.287904	0.253064
chr1	3426190	3435176	8987	ENSG00000142611	ENST00000511072	357022	PRDM16	GO:0000122(negative regulation of transcription by RNA polymerase II);GO:0000981(DNA-binding transcription factor activity, RNA polymerase II-specific);GO:0003676(nucleic acid binding);GO:0003677(DNA binding);GO:0003713(transcription coactivator activity);GO:0005515(protein binding);GO:0005634(nucleus);GO:0005654(nucleoplasm);GO:0005829(cytosol);GO:0016235(aggresome);GO:0017053(transcriptional re…	04714(Thermogenesis);04714(Thermogenesis)	K22410	NA	PR/SET domain 16 [Source:HGNC Symbol;Acc:HGNC:14000]	3' UTR	-1.01	0.0199526	-0.675	down	0.930316	-0.104208	0.813255	1	down	no	0.326694	0.176577	0.287904	0.253064
chr1	3435805	3436194	390	ENSG00000142611	ENST00000270722	366602	PRDM16	GO:0000122(negative regulation of transcription by RNA polymerase II);GO:0000981(DNA-binding transcription factor activity, RNA polymerase II-specific);GO:0003676(nucleic acid binding);GO:0003677(DNA binding);GO:0003713(transcription coactivator activity);GO:0005515(protein binding);GO:0005634(nucleus);GO:0005654(nucleoplasm);GO:0005829(cytosol);GO:0016235(aggresome);GO:0017053(transcriptional re…	04714(Thermogenesis);04714(Thermogenesis)	K22410	NA	PR/SET domain 16 [Source:HGNC Symbol;Acc:HGNC:14000]	3' UTR	-0.414	0.172584	-1.16	down	0.930316	-0.104208	0.813255	1	down	no	0.326694	0.176577	0.287904	0.253064
chr1	3480575	3481113	539	ENSG00000130762	ENST00000378378	25910	ARHGEF16	GO:0005085(guanyl-nucleotide exchange factor activity);GO:0005089(Rho guanyl-nucleotide exchange factor activity);GO:0005515(protein binding);GO:0005737(cytoplasm);GO:0005829(cytosol);GO:0007186(G protein-coupled receptor signaling pathway);GO:0017048(Rho GTPase binding);GO:0030165(PDZ domain binding);GO:0030971(receptor tyrosine kinase binding);GO:0035023(regulation of Rho protein signal transdu…	NA	K20688	NA	Rho guanine nucleotide exchange factor 16 [Source:HGNC Symbol;Acc:HGNC:15515]	3' UTR	-3.76	9.54993e-06	0.302	up	0.894554	-0.160759	0.452072	1	down	no	20.3163	20.8951	23.7414	22.3279
chr1	3487246	3487510	265	ENSG00000272088	ENST00000606489	0	AL512413	NA	NA	NA	NA	novel transcript	Exon (ENST00000606489/ENSG00000272088, exon 1 of 1)	-0.324	0.266686	0.5	up	0.972923	-0.0396025	1	1	down	no	0.814914	0.626341	1.01731	0.464056
chr1	3625015	3625193	179	ENSG00000158109	ENST00000378344	0	TPRG1L	GO:0003674(molecular_function);GO:0005737(cytoplasm);GO:0008021(synaptic vesicle);GO:0008150(biological_process);GO:0016020(membrane);GO:0030054(cell junction);GO:0030672(synaptic vesicle membrane);GO:0031410(cytoplasmic vesicle);GO:0042802(identical protein binding);GO:0044305(calyx of Held);GO:0045202(synapse);GO:0051966(regulation of synaptic transmission, glutamatergic);GO:0070062(extracellul…	NA	NA	NA	tumor protein p63 regulated 1 like [Source:HGNC Symbol;Acc:HGNC:27007]	5' UTR	-0.773	0.042658	0.435	up	0.549997	-0.862503	0.00041286	0.0520814	down	no	22.9332	24.934	42.1269	44.9048
chr1	3727630	3729606	1977	ENSG00000078900	ENST00000378295	75114	TP73	GO:0000187(activation of MAPK activity);GO:0000785(chromatin);GO:0000978(RNA polymerase II proximal promoter sequence-specific DNA binding);GO:0000981(DNA-binding transcription factor activity, RNA polymerase II-specific);GO:0001228(DNA-binding transcription activator activity, RNA polymerase II-specific);GO:0001822(kidney development);GO:0002039(p53 binding);GO:0003677(DNA binding);GO:0003700(DN…	04115(p53 signaling pathway);04390(Hippo signaling pathway);04722(Neurotrophin signaling pathway);05162(Measles);05162(Measles)	K10148	NA	tumor protein p73 [Source:HGNC Symbol;Acc:HGNC:12003]	Exon (ENST00000378295/ENSG00000078900, exon 8 of 14)	-1.63	0.00295121	0.333	up	1.05304	0.074562	0.888533	1	up	no	7.70759	8.44602	6.26642	9.07354
chr1	3775323	3775561	239	ENSG00000235169	ENST00000642557	2562	SMIM1	GO:0005886(plasma membrane);GO:0009986(cell surface);GO:0016020(membrane);GO:0016021(integral component of membrane);GO:0042803(protein homodimerization activity);GO:0042803(protein homodimerization activity)	NA	NA	NA	small integral membrane protein 1 (Vel blood group) [Source:HGNC Symbol;Acc:HGNC:44204]	5' UTR	-0.741	0.047863	0.511	up	1.17043	0.227034	0.6186	1	up	no	3.28731	3.04248	2.98111	2.42699
chr1	3775650	3775982	333	ENSG00000235169	ENST00000642557	2889	SMIM1	GO:0005886(plasma membrane);GO:0009986(cell surface);GO:0016020(membrane);GO:0016021(integral component of membrane);GO:0042803(protein homodimerization activity);GO:0042803(protein homodimerization activity)	NA	NA	NA	small integral membrane protein 1 (Vel blood group) [Source:HGNC Symbol;Acc:HGNC:44204]	3' UTR	-0.374	0.207014	0.507	up	1.17043	0.227034	0.6186	1	up	no	3.28731	3.04248	2.98111	2.42699
chr1	3914193	3914506	314	ENSG00000236423	ENST00000442673	13789	LINC01134	NA	NA	NA	NA	long intergenic non-protein coding RNA 1134 [Source:HGNC Symbol;Acc:HGNC:49449]	Exon (ENST00000442673/ENSG00000236423, exon 2 of 2)	-0.273	0.360579	1.13	up	0.908151	-0.138996	1	1	down	no	0.163939	0.115477	0.142201	0.165475
chr1	5992632	5996035	3404	ENSG00000069424	ENST00000493807	0	KCNAB2	GO:0002244(hematopoietic progenitor cell differentiation);GO:0004033(aldo-keto reductase (NADP) activity);GO:0005244(voltage-gated ion channel activity);GO:0005249(voltage-gated potassium channel activity);GO:0005737(cytoplasm);GO:0005829(cytosol);GO:0005856(cytoskeleton);GO:0005874(microtubule);GO:0005886(plasma membrane);GO:0006811(ion transport);GO:0006813(potassium ion transport);GO:0008076(v…	NA	K04883	NA	potassium voltage-gated channel subfamily A regulatory beta subunit 2 [Source:HGNC Symbol;Acc:HGNC:6229]	5' UTR	-0.798	0.0398107	0.675	up	1.99758	0.998255	0.0135793	0.47241	up	no	2.06736	1.61344	1.29273	0.549903
chr1	6007629	6026140	18512	ENSG00000069424	ENST00000341524	0	KCNAB2	GO:0002244(hematopoietic progenitor cell differentiation);GO:0004033(aldo-keto reductase (NADP) activity);GO:0005244(voltage-gated ion channel activity);GO:0005249(voltage-gated potassium channel activity);GO:0005737(cytoplasm);GO:0005829(cytosol);GO:0005856(cytoskeleton);GO:0005874(microtubule);GO:0005886(plasma membrane);GO:0006811(ion transport);GO:0006813(potassium ion transport);GO:0008076(v…	NA	K04883	NA	potassium voltage-gated channel subfamily A regulatory beta subunit 2 [Source:HGNC Symbol;Acc:HGNC:6229]	5' UTR	-1.05	0.017378	1.27	up	1.99758	0.998255	0.0135793	0.47241	up	no	2.06736	1.61344	1.29273	0.549903
chr1	6234901	6236256	1356	ENSG00000116237	ENST00000343813	0	ICMT	GO:0003880(protein C-terminal carboxyl O-methyltransferase activity);GO:0004671(protein C-terminal S-isoprenylcysteine carboxyl O-methyltransferase activity);GO:0005783(endoplasmic reticulum);GO:0005789(endoplasmic reticulum membrane);GO:0006464(cellular protein modification process);GO:0006481(C-terminal protein methylation);GO:0006612(protein targeting to membrane);GO:0008168(methyltransferase …	00900(Terpenoid backbone biosynthesis);00900(Terpenoid backbone biosynthesis)	K00587	EC:2.1.1.100	isoprenylcysteine carboxyl methyltransferase [Source:HGNC Symbol;Acc:HGNC:5350]	5' UTR	-0.596	0.0812831	0.469	up	0.814951	-0.295214	0.190987	1	down	no	16.4805	17.8012	21.7863	20.2796
chr1	6460808	6460898	91	ENSG00000187017	ENST00000645284	36032	ESPN	GO:0003779(actin binding);GO:0005515(protein binding);GO:0005737(cytoplasm);GO:0005856(cytoskeleton);GO:0005902(microvillus);GO:0005903(brush border);GO:0007605(sensory perception of sound);GO:0007626(locomotory behavior);GO:0015629(actin cytoskeleton);GO:0017124(SH3 domain binding);GO:0030046(parallel actin filament bundle assembly);GO:0031941(filamentous actin);GO:0032420(stereocilium);GO:00324…	NA	NA	NA	espin [Source:HGNC Symbol;Acc:HGNC:13281]	3' UTR	-0.252	0.422669	-2.17	down	0.85038	-0.233821	1	1	down	no	0.0511234	0.0278819	0.0666212	0.0262848
chr1	6460958	6461367	410	ENSG00000187017	ENST00000434576	9300	ESPN	GO:0003779(actin binding);GO:0005515(protein binding);GO:0005737(cytoplasm);GO:0005856(cytoskeleton);GO:0005902(microvillus);GO:0005903(brush border);GO:0007605(sensory perception of sound);GO:0007626(locomotory behavior);GO:0015629(actin cytoskeleton);GO:0017124(SH3 domain binding);GO:0030046(parallel actin filament bundle assembly);GO:0031941(filamentous actin);GO:0032420(stereocilium);GO:00324…	NA	NA	NA	espin [Source:HGNC Symbol;Acc:HGNC:13281]	3' UTR	-0.727	0.0501187	-0.744	down	0.85038	-0.233821	1	1	down	no	0.0511234	0.0278819	0.0666212	0.0262848
chr1	6579994	6585352	5359	ENSG00000204859	ENST00000377674	0	ZBTB48	GO:0000781(chromosome, telomeric region);GO:0000981(DNA-binding transcription factor activity, RNA polymerase II-specific);GO:0003676(nucleic acid binding);GO:0003677(DNA binding);GO:0003691(double-stranded telomeric DNA binding);GO:0003700(DNA-binding transcription factor activity);GO:0005515(protein binding);GO:0005634(nucleus);GO:0005654(nucleoplasm);GO:0005694(chromosome);GO:0005829(cytosol);…	NA	K10519	NA	zinc finger and BTB domain containing 48 [Source:HGNC Symbol;Acc:HGNC:4930]	5' UTR	-1.12	0.0138038	0.22	up	0.939457	-0.0901008	0.706226	1	down	no	4.10752	4.36164	4.51345	4.5015
chr1	6613731	6622631	8901	ENSG00000116273	ENST00000377648	0	PHF13	GO:0000278(mitotic cell cycle);GO:0003682(chromatin binding);GO:0005634(nucleus);GO:0005654(nucleoplasm);GO:0006325(chromatin organization);GO:0007049(cell cycle);GO:0007059(chromosome segregation);GO:0007076(mitotic chromosome condensation);GO:0030261(chromosome condensation);GO:0035064(methylated histone binding);GO:0046872(metal ion binding);GO:0051301(cell division)	NA	NA	NA	PHD finger protein 13 [Source:HGNC Symbol;Acc:HGNC:22983]	5' UTR	-3.17	4.36516e-05	0.216	up	1.05051	0.0710947	0.869929	1	up	no	11.2312	9.73316	9.64183	10.3145
chr1	6628459	6635586	7128	ENSG00000007923	ENST00000465508	9471	DNAJC11	GO:0001401(SAM complex);GO:0005515(protein binding);GO:0005739(mitochondrion);GO:0005741(mitochondrial outer membrane);GO:0016020(membrane);GO:0042407(cristae formation);GO:0061617(MICOS complex);GO:0061617(MICOS complex)	NA	K09531	NA	DnaJ heat shock protein family (Hsp40) member C11 [Source:HGNC Symbol;Acc:HGNC:25570]	3' UTR	-7.73	4.36516e-10	0.218	up	0.702874	-0.508662	0.0340959	0.712722	down	no	14.6044	17.4365	22.1266	23.459
chr1	7738101	7738220	120	ENSG00000171735	ENST00000303635	952647	CAMTA1	GO:0000981(DNA-binding transcription factor activity, RNA polymerase II-specific);GO:0003677(DNA binding);GO:0005515(protein binding);GO:0005634(nucleus);GO:0005730(nucleolus);GO:0005737(cytoplasm);GO:0005829(cytosol);GO:0006357(regulation of transcription by RNA polymerase II);GO:0035307(positive regulation of protein dephosphorylation);GO:0043565(sequence-specific DNA binding);GO:0045944(positi…	NA	K21596	NA	calmodulin binding transcription activator 1 [Source:HGNC Symbol;Acc:HGNC:18806]	Exon (ENST00000303635/ENSG00000171735, exon 16 of 23)	-0.276	0.353183	-1.32	down	1.22131	0.288434	0.400388	1	up	no	2.18957	2.00337	1.61716	1.81598
chr1	7772795	7773484	690	ENSG00000049245	ENST00000054666	1499	VAMP3	GO:0000149(SNARE binding);GO:0001921(positive regulation of receptor recycling);GO:0002479(antigen processing and presentation of exogenous peptide antigen via MHC class I, TAP-dependent);GO:0005515(protein binding);GO:0005829(cytosol);GO:0005886(plasma membrane);GO:0006887(exocytosis);GO:0006904(vesicle docking involved in exocytosis);GO:0009986(cell surface);GO:0015031(protein transport);GO:001…	04130(SNARE interactions in vesicular transport);04145(Phagosome);04145(Phagosome)	K13505	NA	vesicle associated membrane protein 3 [Source:HGNC Symbol;Acc:HGNC:12644]	5' UTR	-0.585	0.0851138	0.153	up	1.06464	0.0903659	0.773014	1	up	no	57.073	57.8648	58.672	49.2872
chr1	7780838	7781432	595	ENSG00000049245	ENST00000054666	9542	VAMP3	GO:0000149(SNARE binding);GO:0001921(positive regulation of receptor recycling);GO:0002479(antigen processing and presentation of exogenous peptide antigen via MHC class I, TAP-dependent);GO:0005515(protein binding);GO:0005829(cytosol);GO:0005886(plasma membrane);GO:0006887(exocytosis);GO:0006904(vesicle docking involved in exocytosis);GO:0009986(cell surface);GO:0015031(protein transport);GO:001…	04130(SNARE interactions in vesicular transport);04145(Phagosome);04145(Phagosome)	K13505	NA	vesicle associated membrane protein 3 [Source:HGNC Symbol;Acc:HGNC:12644]	3' UTR	-7.14	1.8197e-09	-0.275	down	1.06464	0.0903659	0.773014	1	up	no	57.073	57.8648	58.672	49.2872
chr1	9292894	9351546	58653	ENSG00000171621	ENST00000328089	0	SPSB1	GO:0000209(protein polyubiquitination);GO:0004842(ubiquitin-protein transferase activity);GO:0005515(protein binding);GO:0005737(cytoplasm);GO:0005829(cytosol);GO:0006511(ubiquitin-dependent protein catabolic process);GO:0016567(protein ubiquitination);GO:0019005(SCF ubiquitin ligase complex);GO:0043161(proteasome-mediated ubiquitin-dependent protein catabolic process);GO:0043687(post-translation…	NA	K10343	NA	splA/ryanodine receptor domain and SOCS box containing 1 [Source:HGNC Symbol;Acc:HGNC:30628]	5' UTR	-0.647	0.0676083	-0.366	down	0.94522	-0.0812774	0.754656	1	down	no	8.39487	4.56355	6.08655	7.62287
chr1	9981675	9984573	2899	ENSG00000241326	ENST00000413148	0	NA	NA	NA	NA	NA	NA	3' UTR	-4.31	2.29087e-06	-0.503	down	1	0	1	1	no	no	NA	NA	NA	NA
chr1	9983257	9984568	1312	ENSG00000173614	ENST00000462686	39828	NMNAT1	GO:0000166(nucleotide binding);GO:0000309(nicotinamide-nucleotide adenylyltransferase activity);GO:0003824(catalytic activity);GO:0004515(nicotinate-nucleotide adenylyltransferase activity);GO:0005515(protein binding);GO:0005524(ATP binding);GO:0005634(nucleus);GO:0005654(nucleoplasm);GO:0005737(cytoplasm);GO:0009058(biosynthetic process);GO:0009435(NAD biosynthetic process);GO:0009611(response t…	00760(Nicotinate and nicotinamide metabolism);00760(Nicotinate and nicotinamide metabolism)	K06210	2.7.7.18;EC:2.7.7.1	nicotinamide nucleotide adenylyltransferase 1 [Source:HGNC Symbol;Acc:HGNC:17877]	3' UTR	-0.558	0.0954993	-0.411	down	0.610888	-0.711021	0.0261588	0.632476	down	no	2.67701	2.44495	5.00028	3.38418
chr1	9997206	10004234	7029	ENSG00000162444	ENST00000315901	0	RBP7	GO:0005501(retinoid binding);GO:0005515(protein binding);GO:0005737(cytoplasm);GO:0008289(lipid binding);GO:0016918(retinal binding);GO:0019841(retinol binding);GO:0019841(retinol binding)	NA	NA	NA	retinol binding protein 7 [Source:HGNC Symbol;Acc:HGNC:30316]	5' UTR	-1.72	0.00223872	-0.408	down	1.03513	0.0498097	0.934861	1	up	no	19.3032	15.0334	17.0237	16.1477
chr1	10032922	10033460	539	ENSG00000130939	ENST00000343090	0	UBE4B	GO:0000151(ubiquitin ligase complex);GO:0000209(protein polyubiquitination);GO:0003222(ventricular trabecula myocardium morphogenesis);GO:0004842(ubiquitin-protein transferase activity);GO:0005515(protein binding);GO:0005524(ATP binding);GO:0005634(nucleus);GO:0005737(cytoplasm);GO:0006511(ubiquitin-dependent protein catabolic process);GO:0006513(protein monoubiquitination);GO:0008626(granzyme-me…	04120(Ubiquitin mediated proteolysis);04141(Protein processing in endoplasmic reticulum);04141(Protein processing in endoplasmic reticulum)	K10597	EC:2.3.2.27	ubiquitination factor E4B [Source:HGNC Symbol;Acc:HGNC:12500]	5' UTR	-4.08	4.2658e-06	0.514	up	1.13038	0.176802	0.547883	1	up	no	10.8941	12.7244	10.0931	10.8013
chr1	10305394	10305633	240	ENSG00000054523	ENST00000377093	94589	KIF1B	GO:0000166(nucleotide binding);GO:0003774(motor activity);GO:0003777(microtubule motor activity);GO:0005515(protein binding);GO:0005524(ATP binding);GO:0005737(cytoplasm);GO:0005739(mitochondrion);GO:0005856(cytoskeleton);GO:0005871(kinesin complex);GO:0005874(microtubule);GO:0005875(microtubule associated complex);GO:0006915(apoptotic process);GO:0007018(microtubule-based movement);GO:0007270(ne…	NA	K10392	NA	kinesin family member 1B [Source:HGNC Symbol;Acc:HGNC:16636]	3' UTR	-0.691	0.057544	-0.422	down	0.742772	-0.429009	0.0638685	0.926439	down	no	5.30443	5.25403	7.40998	6.80497
chr1	10419470	10420124	655	ENSG00000142657	ENST00000270776	20406	PGD	GO:0004616(phosphogluconate dehydrogenase (decarboxylating) activity);GO:0005634(nucleus);GO:0005737(cytoplasm);GO:0005829(cytosol);GO:0006098(pentose-phosphate shunt);GO:0009051(pentose-phosphate shunt, oxidative branch);GO:0016491(oxidoreductase activity);GO:0019322(pentose biosynthetic process);GO:0019521(D-gluconate metabolic process);GO:0050661(NADP binding);GO:0055114(oxidation-reduction pr…	00030(Pentose phosphate pathway);00480(Glutathione metabolism);00480(Glutathione metabolism)	K00033	1.1.1.343;EC:1.1.1.44	phosphogluconate dehydrogenase [Source:HGNC Symbol;Acc:HGNC:8891]	3' UTR	-10	1.58489e-12	-0.234	down	0.720242	-0.473446	0.0590012	0.91148	down	no	69.6064	71.759	81.5862	114.689
chr1	10430132	10430341	210	ENSG00000251503	ENST00000400900	30	CENPS-CORT	GO:0000776(kinetochore);GO:0005179(hormone activity);GO:0005576(extracellular region);GO:0006281(DNA repair);GO:0010469(regulation of signaling receptor activity);GO:0046982(protein heterodimerization activity);GO:0051382(kinetochore assembly);GO:0071821(FANCM-MHF complex);GO:0071821(FANCM-MHF complex)	03460(Fanconi anemia pathway);03460(Fanconi anemia pathway)	K11511	NA	CENPS-CORT readthrough [Source:HGNC Symbol;Acc:HGNC:38843]	5' UTR	-0.26	0.396278	-1.03	down	0.693737	-0.52754	0.307721	1	down	no	0.517227	0.344333	0.763418	0.478495
chr1	10474956	10535958	61003	ENSG00000142655	ENST00000491661	0	PEX14	GO:0001650(fibrillar center);GO:0003714(transcription corepressor activity);GO:0005102(signaling receptor binding);GO:0005515(protein binding);GO:0005634(nucleus);GO:0005777(peroxisome);GO:0005778(peroxisomal membrane);GO:0006625(protein targeting to peroxisome);GO:0007031(peroxisome organization);GO:0008017(microtubule binding);GO:0015031(protein transport);GO:0016020(membrane);GO:0016021(integr…	04146(Peroxisome);04146(Peroxisome)	K13343	NA	peroxisomal biogenesis factor 14 [Source:HGNC Symbol;Acc:HGNC:8856]	5' UTR	-4.21	2.95121e-06	0.632	up	0.847305	-0.239047	0.33959	1	down	no	11.3555	10.3344	12.3281	13.2706
chr1	10639241	10648085	8845	ENSG00000130940	ENST00000447850	0	CASZ1	GO:0000981(DNA-binding transcription factor activity, RNA polymerase II-specific);GO:0003676(nucleic acid binding);GO:0003677(DNA binding);GO:0005634(nucleus);GO:0005654(nucleoplasm);GO:0005829(cytosol);GO:0006355(regulation of transcription, DNA-templated);GO:0006357(regulation of transcription by RNA polymerase II);GO:0007275(multicellular organism development);GO:0043231(intracellular membrane…	NA	NA	NA	castor zinc finger 1 [Source:HGNC Symbol;Acc:HGNC:26002]	3' UTR	-1.47	0.00467735	0.48	up	0.801308	-0.319572	0.262986	1	down	no	1.51811	1.64982	1.93509	2.01835
chr1	10650716	10650835	120	ENSG00000130940	ENST00000377022	145811	CASZ1	GO:0000981(DNA-binding transcription factor activity, RNA polymerase II-specific);GO:0003676(nucleic acid binding);GO:0003677(DNA binding);GO:0005634(nucleus);GO:0005654(nucleoplasm);GO:0005829(cytosol);GO:0006355(regulation of transcription, DNA-templated);GO:0006357(regulation of transcription by RNA polymerase II);GO:0007275(multicellular organism development);GO:0043231(intracellular membrane…	NA	NA	NA	castor zinc finger 1 [Source:HGNC Symbol;Acc:HGNC:26002]	Exon (ENST00000606802/ENSG00000272078, exon 2 of 2)	-0.285	0.334195	-0.617	down	0.801308	-0.319572	0.262986	1	down	no	1.51811	1.64982	1.93509	2.01835
chr1	11022264	11022383	120	ENSG00000120948	ENST00000620505	0	TARDBP	GO:0001228(DNA-binding transcription activator activity, RNA polymerase II-specific);GO:0001933(negative regulation of protein phosphorylation);GO:0003676(nucleic acid binding);GO:0003677(DNA binding);GO:0003690(double-stranded DNA binding);GO:0003700(DNA-binding transcription factor activity);GO:0003723(RNA binding);GO:0003727(single-stranded RNA binding);GO:0003730(mRNA 3'-UTR binding);GO:00055…	NA	NA	NA	TAR DNA binding protein [Source:HGNC Symbol;Acc:HGNC:11571]	3' UTR	-2.48	0.000275423	-0.298	down	1.294	0.371834	0.201521	1	up	no	8.91779	6.82985	6.56783	5.60195
chr1	11022503	11024058	1556	ENSG00000120948	ENST00000621573	0	TARDBP	GO:0001228(DNA-binding transcription activator activity, RNA polymerase II-specific);GO:0001933(negative regulation of protein phosphorylation);GO:0003676(nucleic acid binding);GO:0003677(DNA binding);GO:0003690(double-stranded DNA binding);GO:0003700(DNA-binding transcription factor activity);GO:0003723(RNA binding);GO:0003727(single-stranded RNA binding);GO:0003730(mRNA 3'-UTR binding);GO:00055…	NA	NA	NA	TAR DNA binding protein [Source:HGNC Symbol;Acc:HGNC:11571]	3' UTR	-90.4	2.51189e-94	-0.472	down	1.294	0.371834	0.201521	1	up	no	8.91779	6.82985	6.56783	5.60195
chr1	11022210	11024243	2034	ENSG00000120948	ENST00000620505	0	TARDBP	GO:0001228(DNA-binding transcription activator activity, RNA polymerase II-specific);GO:0001933(negative regulation of protein phosphorylation);GO:0003676(nucleic acid binding);GO:0003677(DNA binding);GO:0003690(double-stranded DNA binding);GO:0003700(DNA-binding transcription factor activity);GO:0003723(RNA binding);GO:0003727(single-stranded RNA binding);GO:0003730(mRNA 3'-UTR binding);GO:00055…	NA	NA	NA	TAR DNA binding protein [Source:HGNC Symbol;Acc:HGNC:11571]	3' UTR	-8.69	3.98107e-11	-0.344	down	1.294	0.371834	0.201521	1	up	no	8.91779	6.82985	6.56783	5.60195
chr1	11071488	11071578	91	ENSG00000171824	ENST00000304457	28291	EXOSC10	GO:0000166(nucleotide binding);GO:0000175(3'-5'-exoribonuclease activity);GO:0000176(nuclear exosome (RNase complex));GO:0000178(exosome (RNase complex));GO:0000184(nuclear-transcribed mRNA catabolic process, nonsense-mediated decay);GO:0000460(maturation of 5.8S rRNA);GO:0000956(nuclear-transcribed mRNA catabolic process);GO:0003676(nucleic acid binding);GO:0003723(RNA binding);GO:0003824(cataly…	03018(RNA degradation);03018(RNA degradation)	NA	NA	exosome component 10 [Source:HGNC Symbol;Acc:HGNC:9138]	Exon (ENST00000452378/ENSG00000226849, exon 2 of 2)	-0.335	0.251189	0.746	up	1.00995	0.014289	0.971629	1	up	no	22.4149	23.2688	23.1914	22.0421
chr1	11293548	11296049	2502	ENSG00000120942	ENST00000376804	20020	UBIAD1	GO:0000139(Golgi membrane);GO:0004659(prenyltransferase activity);GO:0005515(protein binding);GO:0005634(nucleus);GO:0005737(cytoplasm);GO:0005739(mitochondrion);GO:0005783(endoplasmic reticulum);GO:0005789(endoplasmic reticulum membrane);GO:0005794(Golgi apparatus);GO:0006744(ubiquinone biosynthetic process);GO:0009234(menaquinone biosynthetic process);GO:0016020(membrane);GO:0016021(integral co…	NA	K00810	EC:2.5.1.-	UbiA prenyltransferase domain containing 1 [Source:HGNC Symbol;Acc:HGNC:30791]	3' UTR	-5.18	2.5704e-07	0.967	up	0.775683	-0.366461	0.163575	1	down	no	7.12267	7.78518	8.113	11.106
chr1	11479275	11481610	2336	ENSG00000204624	ENST00000294484	120	DISP3	GO:0003674(molecular_function);GO:0005634(nucleus);GO:0005737(cytoplasm);GO:0005783(endoplasmic reticulum);GO:0005789(endoplasmic reticulum membrane);GO:0006629(lipid metabolic process);GO:0007224(smoothened signaling pathway);GO:0008202(steroid metabolic process);GO:0008203(cholesterol metabolic process);GO:0016020(membrane);GO:0016021(integral component of membrane);GO:0030154(cell differentiat…	NA	NA	NA	dispatched RND transporter family member 3 [Source:HGNC Symbol;Acc:HGNC:29251]	5' UTR	-0.302	0.301995	0.867	up	1.18997	0.250928	1	1	up	no	0.0205194	0.0765079	0.0640543	0.0174831
chr1	11725468	11725767	300	ENSG00000162490	ENST00000294485	33758	DRAXIN	GO:0005515(protein binding);GO:0005576(extracellular region);GO:0007275(multicellular organism development);GO:0007411(axon guidance);GO:0016055(Wnt signaling pathway);GO:0021516(dorsal spinal cord development);GO:0021528(commissural neuron differentiation in spinal cord);GO:0030517(negative regulation of axon extension);GO:0030900(forebrain development);GO:0043524(negative regulation of neuron a…	NA	NA	NA	dorsal inhibitory axon guidance protein [Source:HGNC Symbol;Acc:HGNC:25054]	3' UTR	-0.347	0.236048	1.32	up	2.80723	1.48915	1	1	up	no	0.06954	0.114645	0.026582	0.039029
chr1	11913144	11913232	89	ENSG00000285646	ENST00000649268	4997	AL021155	NA	NA	NA	NA	novel transcript	Exon (ENST00000649268/ENSG00000285646, exon 3 of 3)	-0.347	0.236592	-1.91	down	1.43103	0.517052	1	1	up	no	0.06068	0.285012	0.095677	0.145892
chr1	12013304	12013454	151	ENSG00000116688	ENST00000444836	33123	MFN2	GO:0000166(nucleotide binding);GO:0001825(blastocyst formation);GO:0003924(GTPase activity);GO:0005515(protein binding);GO:0005525(GTP binding);GO:0005739(mitochondrion);GO:0005741(mitochondrial outer membrane);GO:0005829(cytosol);GO:0006626(protein targeting to mitochondrion);GO:0006914(autophagy);GO:0006915(apoptotic process);GO:0006986(response to unfolded protein);GO:0007006(mitochondrial mem…	04137(Mitophagy - animal);04621(NOD-like receptor signaling pathway);04621(NOD-like receptor signaling pathway)	K06030	EC:3.6.5.-	mitofusin 2 [Source:HGNC Symbol;Acc:HGNC:16877]	3' UTR	-0.934	0.0251189	-0.306	down	0.916414	-0.125929	0.52959	1	down	no	52.4004	54.5325	55.5663	61.12
chr1	12206800	12207130	331	ENSG00000028137	ENST00000376259	39809	TNFRSF1B	GO:0002724(regulation of T cell cytokine production);GO:0002739(regulation of cytokine secretion involved in immune response);GO:0002947(tumor necrosis factor receptor superfamily complex);GO:0003176(aortic valve development);GO:0003177(pulmonary valve development);GO:0003332(negative regulation of extracellular matrix constituent secretion);GO:0005031(tumor necrosis factor-activated receptor act…	04060(Cytokine-cytokine receptor interaction);04668(TNF signaling pathway);04920(Adipocytokine signaling pathway);05014(Amyotrophic lateral sclerosis (ALS));05170(Human immunodeficiency virus 1 infection)	K05141	NA	TNF receptor superfamily member 1B [Source:HGNC Symbol;Acc:HGNC:11917]	3' UTR	-0.306	0.293765	1.24	up	0.468019	-1.09536	0.040276	0.763982	down	yes	0.1921	0.113465	0.279617	0.373272
chr1	12282949	12283009	61	ENSG00000048707	ENST00000620676	52919	VPS13D	GO:0005515(protein binding);GO:0005623(cell);GO:0006623(protein targeting to vacuole);GO:0007005(mitochondrion organization);GO:0019898(extrinsic component of membrane);GO:0045053(protein retention in Golgi apparatus);GO:0070062(extracellular exosome);GO:1901526(positive regulation of mitophagy);GO:1901526(positive regulation of mitophagy)	NA	K19527	NA	vacuolar protein sorting 13 homolog D [Source:HGNC Symbol;Acc:HGNC:23595]	Exon (ENST00000620676/ENSG00000048707, exon 21 of 70)	-0.441	0.153462	-0.713	down	0.978348	-0.03158	0.829233	1	down	no	2.91979	2.8858	3.10344	2.83063
chr1	12478601	12497184	18584	ENSG00000048707	ENST00000647414	0	VPS13D	GO:0005515(protein binding);GO:0005623(cell);GO:0006623(protein targeting to vacuole);GO:0007005(mitochondrion organization);GO:0019898(extrinsic component of membrane);GO:0045053(protein retention in Golgi apparatus);GO:0070062(extracellular exosome);GO:1901526(positive regulation of mitophagy);GO:1901526(positive regulation of mitophagy)	NA	K19527	NA	vacuolar protein sorting 13 homolog D [Source:HGNC Symbol;Acc:HGNC:23595]	Exon (ENST00000645148/ENSG00000048707, exon 1 of 3)	-0.937	0.0251189	-2.42	down	0.978348	-0.03158	0.829233	1	down	no	2.91979	2.8858	3.10344	2.83063
chr1	12510009	12510189	181	ENSG00000048707	ENST00000620676	279979	VPS13D	GO:0005515(protein binding);GO:0005623(cell);GO:0006623(protein targeting to vacuole);GO:0007005(mitochondrion organization);GO:0019898(extrinsic component of membrane);GO:0045053(protein retention in Golgi apparatus);GO:0070062(extracellular exosome);GO:1901526(positive regulation of mitophagy);GO:1901526(positive regulation of mitophagy)	NA	K19527	NA	vacuolar protein sorting 13 homolog D [Source:HGNC Symbol;Acc:HGNC:23595]	3' UTR	-0.502	0.118577	0.363	up	0.978348	-0.03158	0.829233	1	down	no	2.91979	2.8858	3.10344	2.83063
chr1	13749383	13771755	22373	ENSG00000116731	ENST00000413440	0	PRDM2	GO:0000977(RNA polymerase II regulatory region sequence-specific DNA binding);GO:0000981(DNA-binding transcription factor activity, RNA polymerase II-specific);GO:0001228(DNA-binding transcription activator activity, RNA polymerase II-specific);GO:0003676(nucleic acid binding);GO:0003677(DNA binding);GO:0003700(DNA-binding transcription factor activity);GO:0005515(protein binding);GO:0005634(nucl…	00310(Lysine degradation);00310(Lysine degradation)	K11432	EC:2.1.1.43	PR/SET domain 2 [Source:HGNC Symbol;Acc:HGNC:9347]	5' UTR	-0.71	0.0537032	-0.509	down	1.07947	0.110327	0.735935	1	up	no	3.57246	4.22258	3.84947	3.37168
chr1	15114953	15117863	2911	ENSG00000175147	ENST00000310916	34601	TMEM51-AS1	NA	NA	NA	NA	TMEM51 antisense RNA 1 [Source:HGNC Symbol;Acc:HGNC:26301]	3' UTR	-1.66	0.00269153	0.984	up	0.694784	-0.525364	1	1	down	no	0.0690854	0.0565087	0.0442395	0.136528
chr1	15152532	15220478	67947	ENSG00000171729	ENST00000428417	0	TMEM51	GO:0003674(molecular_function);GO:0005515(protein binding);GO:0005575(cellular_component);GO:0008150(biological_process);GO:0016020(membrane);GO:0016021(integral component of membrane);GO:0016021(integral component of membrane)	NA	NA	NA	transmembrane protein 51 [Source:HGNC Symbol;Acc:HGNC:25488]	5' UTR	-1.99	0.00107152	0.15	up	1.51358	0.597963	0.0942548	1	up	no	7.72731	11.4264	7.88741	4.76718
chr1	15363797	15363947	151	ENSG00000142621	ENST00000358897	116525	FHAD1	GO:0005515(protein binding);GO:0005515(protein binding)	NA	NA	NA	forkhead associated phosphopeptide binding domain 1 [Source:HGNC Symbol;Acc:HGNC:29408]	Exon (ENST00000483120/ENSG00000142621, exon 4 of 4)	-0.379	0.202768	3	up	1.75384	0.81052	0.146873	1	up	no	0.165311	0.0794365	0.0880286	0.0515206
chr1	15565980	15566331	352	ENSG00000116138	ENST00000375838	39167	DNAJC16	GO:0005623(cell);GO:0016020(membrane);GO:0016021(integral component of membrane);GO:0045454(cell redox homeostasis);GO:0045454(cell redox homeostasis)	NA	K09536	NA	DnaJ heat shock protein family (Hsp40) member C16 [Source:HGNC Symbol;Acc:HGNC:29157]	3' UTR	-0.435	0.158125	0.407	up	1.28364	0.360238	0.446738	1	up	no	0.895812	2.19096	1.06006	1.34464
chr1	15567081	15569056	1976	ENSG00000116138	ENST00000495523	0	DNAJC16	GO:0005623(cell);GO:0016020(membrane);GO:0016021(integral component of membrane);GO:0045454(cell redox homeostasis);GO:0045454(cell redox homeostasis)	NA	K09536	NA	DnaJ heat shock protein family (Hsp40) member C16 [Source:HGNC Symbol;Acc:HGNC:29157]	3' UTR	-0.316	0.278612	-0.074	down	1.28364	0.360238	0.446738	1	up	no	0.895812	2.19096	1.06006	1.34464
chr1	15684350	15684530	181	ENSG00000116786	ENST00000375793	0	PLEKHM2	GO:0005515(protein binding);GO:0005737(cytoplasm);GO:0007030(Golgi organization);GO:0010008(endosome membrane);GO:0019894(kinesin binding);GO:0032418(lysosome localization);GO:0032880(regulation of protein localization);GO:1903527(positive regulation of membrane tubulation);GO:1903527(positive regulation of membrane tubulation)	05132(Salmonella infection);05132(Salmonella infection)	K15348	NA	pleckstrin homology and RUN domain containing M2 [Source:HGNC Symbol;Acc:HGNC:29131]	5' UTR	-0.276	0.353183	0.574	up	0.842873	-0.246613	0.281538	1	down	no	13.9395	12.8056	16.0132	15.7177
chr1	15716720	15728324	11605	ENSG00000116786	ENST00000375799	32400	PLEKHM2	GO:0005515(protein binding);GO:0005737(cytoplasm);GO:0007030(Golgi organization);GO:0010008(endosome membrane);GO:0019894(kinesin binding);GO:0032418(lysosome localization);GO:0032880(regulation of protein localization);GO:1903527(positive regulation of membrane tubulation);GO:1903527(positive regulation of membrane tubulation)	05132(Salmonella infection);05132(Salmonella infection)	K15348	NA	pleckstrin homology and RUN domain containing M2 [Source:HGNC Symbol;Acc:HGNC:29131]	Exon (ENST00000375799/ENSG00000116786, exon 3 of 20)	-3.19	4.0738e-05	0.183	up	0.842873	-0.246613	0.281538	1	down	no	13.9395	12.8056	16.0132	15.7177
chr1	15784747	15784836	90	ENSG00000162458	ENST00000375771	28088	FBLIM1	GO:0001650(fibrillar center);GO:0001725(stress fiber);GO:0005515(protein binding);GO:0005737(cytoplasm);GO:0005829(cytosol);GO:0005856(cytoskeleton);GO:0005925(focal adhesion);GO:0007155(cell adhesion);GO:0008360(regulation of cell shape);GO:0030054(cell junction);GO:0031005(filamin binding);GO:0033623(regulation of integrin activation);GO:0034329(cell junction assembly);GO:0046872(metal ion bind…	NA	NA	NA	filamin binding LIM protein 1 [Source:HGNC Symbol;Acc:HGNC:24686]	3' UTR	-0.648	0.0676083	0.343	up	0.946257	-0.0796963	0.74421	1	down	no	3.68779	2.76327	3.2642	3.55325
chr1	15932529	15932649	121	ENSG00000065526	ENST00000375759	84822	SPEN	GO:0000122(negative regulation of transcription by RNA polymerase II);GO:0001085(RNA polymerase II transcription factor binding);GO:0003676(nucleic acid binding);GO:0003677(DNA binding);GO:0003714(transcription corepressor activity);GO:0003723(RNA binding);GO:0005515(protein binding);GO:0005634(nucleus);GO:0005654(nucleoplasm);GO:0007219(Notch signaling pathway);GO:0016032(viral process);GO:00170…	NA	NA	NA	spen family transcriptional repressor [Source:HGNC Symbol;Acc:HGNC:17575]	Exon (ENST00000375759/ENSG00000065526, exon 11 of 15)	-0.38	0.201372	-0.227	down	1.10947	0.149873	0.602847	1	up	no	8.98641	9.03074	8.3266	7.91279
chr1	15933039	15933248	210	ENSG00000065526	ENST00000375759	85332	SPEN	GO:0000122(negative regulation of transcription by RNA polymerase II);GO:0001085(RNA polymerase II transcription factor binding);GO:0003676(nucleic acid binding);GO:0003677(DNA binding);GO:0003714(transcription corepressor activity);GO:0003723(RNA binding);GO:0005515(protein binding);GO:0005634(nucleus);GO:0005654(nucleoplasm);GO:0007219(Notch signaling pathway);GO:0016032(viral process);GO:00170…	NA	NA	NA	spen family transcriptional repressor [Source:HGNC Symbol;Acc:HGNC:17575]	Exon (ENST00000375759/ENSG00000065526, exon 11 of 15)	-0.817	0.0371535	-0.39	down	1.10947	0.149873	0.602847	1	up	no	8.98641	9.03074	8.3266	7.91279
chr1	15933398	15933847	450	ENSG00000065526	ENST00000375759	85691	SPEN	GO:0000122(negative regulation of transcription by RNA polymerase II);GO:0001085(RNA polymerase II transcription factor binding);GO:0003676(nucleic acid binding);GO:0003677(DNA binding);GO:0003714(transcription corepressor activity);GO:0003723(RNA binding);GO:0005515(protein binding);GO:0005634(nucleus);GO:0005654(nucleoplasm);GO:0007219(Notch signaling pathway);GO:0016032(viral process);GO:00170…	NA	NA	NA	spen family transcriptional repressor [Source:HGNC Symbol;Acc:HGNC:17575]	Exon (ENST00000375759/ENSG00000065526, exon 11 of 15)	-0.967	0.0229087	-0.246	down	1.10947	0.149873	0.602847	1	up	no	8.98641	9.03074	8.3266	7.91279
chr1	15935195	15935704	510	ENSG00000065526	ENST00000375759	87488	SPEN	GO:0000122(negative regulation of transcription by RNA polymerase II);GO:0001085(RNA polymerase II transcription factor binding);GO:0003676(nucleic acid binding);GO:0003677(DNA binding);GO:0003714(transcription corepressor activity);GO:0003723(RNA binding);GO:0005515(protein binding);GO:0005634(nucleus);GO:0005654(nucleoplasm);GO:0007219(Notch signaling pathway);GO:0016032(viral process);GO:00170…	NA	NA	NA	spen family transcriptional repressor [Source:HGNC Symbol;Acc:HGNC:17575]	Exon (ENST00000375759/ENSG00000065526, exon 11 of 15)	-1.2	0.0109648	0.287	up	1.10947	0.149873	0.602847	1	up	no	8.98641	9.03074	8.3266	7.91279
chr1	15937348	15940456	3109	ENSG00000065526	ENST00000487496	0	SPEN	GO:0000122(negative regulation of transcription by RNA polymerase II);GO:0001085(RNA polymerase II transcription factor binding);GO:0003676(nucleic acid binding);GO:0003677(DNA binding);GO:0003714(transcription corepressor activity);GO:0003723(RNA binding);GO:0005515(protein binding);GO:0005634(nucleus);GO:0005654(nucleoplasm);GO:0007219(Notch signaling pathway);GO:0016032(viral process);GO:00170…	NA	NA	NA	spen family transcriptional repressor [Source:HGNC Symbol;Acc:HGNC:17575]	3' UTR	-7.96	2.51189e-10	0.329	up	1.10947	0.149873	0.602847	1	up	no	8.98641	9.03074	8.3266	7.91279
chr1	16198058	16198357	300	ENSG00000142632	ENST00000478117	8654	ARHGEF19	GO:0005085(guanyl-nucleotide exchange factor activity);GO:0005089(Rho guanyl-nucleotide exchange factor activity);GO:0005096(GTPase activator activity);GO:0005515(protein binding);GO:0005829(cytosol);GO:0007186(G protein-coupled receptor signaling pathway);GO:0032956(regulation of actin cytoskeleton organization);GO:0035023(regulation of Rho protein signal transduction);GO:0042060(wound healing);…	NA	K20691	NA	Rho guanine nucleotide exchange factor 19 [Source:HGNC Symbol;Acc:HGNC:26604]	3' UTR	-0.721	0.0512861	-0.632	down	0.718196	-0.477551	0.12084	1	down	no	6.14521	3.96135	7.03183	7.04032
chr1	16461543	16461722	180	ENSG00000226029	ENST00000457898	595	LINC01772	NA	NA	NA	NA	long intergenic non-protein coding RNA 1772 [Source:HGNC Symbol;Acc:HGNC:52562]	Exon (ENST00000457898/ENSG00000226029, exon 1 of 2)	-0.255	0.412098	-1.58	down	2.36011	1.23885	0.0236001	0.603821	up	yes	0.327182	0.335947	0.127566	0.153408
chr1	16467826	16467916	91	ENSG00000080947	ENST00000263511	24785	CROCCP3	NA	NA	NA	NA	ciliary rootlet coiled-coil, rootletin pseudogene 3 [Source:HGNC Symbol;Acc:HGNC:29405]	Exon (ENST00000457898/ENSG00000226029, exon 2 of 2)	-0.264	0.385478	-0.371	down	1.1616	0.216117	0.62482	1	up	no	0.578506	0.594955	0.625183	0.385026
chr1	17245738	17246007	270	ENSG00000142623	ENST00000375471	40610	PADI1	GO:0004668(protein-arginine deiminase activity);GO:0005509(calcium ion binding);GO:0005634(nucleus);GO:0005654(nucleoplasm);GO:0005737(cytoplasm);GO:0005829(cytosol);GO:0006325(chromatin organization);GO:0016787(hydrolase activity);GO:0018101(protein citrullination);GO:0036414(histone citrullination);GO:0046872(metal ion binding);GO:0046872(metal ion binding)	NA	K01481	EC:3.5.3.15	peptidyl arginine deiminase 1 [Source:HGNC Symbol;Acc:HGNC:18367]	3' UTR	-0.505	0.11722	1.27	up	1.15975	0.213818	0.666641	1	up	no	0.495824	0.455886	0.532671	0.287943
chr1	17695231	17697874	2644	ENSG00000074964	ENST00000361221	155533	ARHGEF10L	GO:0005085(guanyl-nucleotide exchange factor activity);GO:0005089(Rho guanyl-nucleotide exchange factor activity);GO:0005096(GTPase activator activity);GO:0005515(protein binding);GO:0005737(cytoplasm);GO:0005829(cytosol);GO:0030036(actin cytoskeleton organization);GO:0032933(SREBP signaling pathway);GO:0035023(regulation of Rho protein signal transduction);GO:0043547(positive regulation of GTPas…	NA	K16727	NA	Rho guanine nucleotide exchange factor 10 like [Source:HGNC Symbol;Acc:HGNC:25540]	3' UTR	-0.48	0.130017	-0.186	down	0.957584	-0.0625286	0.804392	1	down	no	1.40501	1.23505	1.44169	1.3153
chr1	18745570	18745630	61	ENSG00000009709	ENST00000420770	114724	PAX7	GO:0000981(DNA-binding transcription factor activity, RNA polymerase II-specific);GO:0003677(DNA binding);GO:0003700(DNA-binding transcription factor activity);GO:0005634(nucleus);GO:0006338(chromatin remodeling);GO:0006355(regulation of transcription, DNA-templated);GO:0007275(multicellular organism development);GO:0007517(muscle organ development);GO:0007519(skeletal muscle tissue development);…	05202(Transcriptional misregulation in cancer);05202(Transcriptional misregulation in cancer)	NA	NA	paired box 7 [Source:HGNC Symbol;Acc:HGNC:8621]	3' UTR	-0.264	0.384592	-1.81	down	0.628739	-0.669467	0.118017	1	down	no	0.636647	0.38996	0.95602	0.676784
chr1	19484643	19597987	113345	ENSG00000077549	ENST00000264202	0	CAPZB	GO:0000902(cell morphogenesis);GO:0003779(actin binding);GO:0005515(protein binding);GO:0005737(cytoplasm);GO:0005829(cytosol);GO:0005856(cytoskeleton);GO:0005903(brush border);GO:0006888(endoplasmic reticulum to Golgi vesicle-mediated transport);GO:0007010(cytoskeleton organization);GO:0007596(blood coagulation);GO:0008290(F-actin capping protein complex);GO:0010591(regulation of lamellipodium a…	04144(Endocytosis);04144(Endocytosis)	NA	NA	capping actin protein of muscle Z-line subunit beta [Source:HGNC Symbol;Acc:HGNC:1491]	5' UTR	-1.57	0.00354813	0.246	up	1.20769	0.272251	0.423988	1	up	no	63.6072	56.2573	38.0141	61.2369
chr1	19596979	19640663	43685	ENSG00000158747	ENST00000602662	0	NBL1	GO:0005515(protein binding);GO:0005576(extracellular region);GO:0005615(extracellular space);GO:0007399(nervous system development);GO:0010469(regulation of signaling receptor activity);GO:0016015(morphogen activity);GO:0030514(negative regulation of BMP signaling pathway);GO:0035582(sequestering of BMP in extracellular matrix);GO:0036122(BMP binding);GO:0038098(sequestering of BMP from receptor …	04350(TGF-beta signaling pathway);04350(TGF-beta signaling pathway)	K19558	NA	NBL1, DAN family BMP antagonist [Source:HGNC Symbol;Acc:HGNC:7650]	5' UTR	-1.56	0.00371535	0.249	up	0.982397	-0.0256217	0.868981	1	down	no	16.1389	32.7761	11.4813	38.3101
chr1	20645709	20651302	5594	ENSG00000117242	ENST00000451424	891	PINK1-AS	NA	NA	NA	NA	PINK1 antisense RNA [Source:HGNC Symbol;Acc:HGNC:38872]	3' UTR	-2.76	0.000128825	0.195	up	0.797683	-0.326112	0.254242	1	down	no	3.87103	4.51356	5.15978	5.3514
chr1	21483213	21483272	60	ENSG00000142794	ENST00000454000	43085	NBPF3	GO:0005737(cytoplasm);GO:0005737(cytoplasm)	NA	NA	NA	NBPF member 3 [Source:HGNC Symbol;Acc:HGNC:25076]	3' UTR	-0.326	0.26485	-0.368	down	0.992429	-0.0109638	0.953671	1	down	no	2.82889	1.97961	3.05138	1.7938
chr1	22710839	22863131	152293	ENSG00000133216	ENST00000544305	0	EPHB2	GO:0000166(nucleotide binding);GO:0000902(cell morphogenesis);GO:0001525(angiogenesis);GO:0001540(amyloid-beta binding);GO:0001655(urogenital system development);GO:0001933(negative regulation of protein phosphorylation);GO:0004672(protein kinase activity);GO:0004713(protein tyrosine kinase activity);GO:0004714(transmembrane receptor protein tyrosine kinase activity);GO:0005003(ephrin receptor ac…	04360(Axon guidance);04360(Axon guidance)	NA	NA	EPH receptor B2 [Source:HGNC Symbol;Acc:HGNC:3393]	5' UTR	-1.71	0.00234423	0.245	up	0.822853	-0.281293	0.231544	1	down	no	4.09228	3.92109	4.78556	4.95297
chr1	22882649	22882799	151	ENSG00000133216	ENST00000544305	171810	EPHB2	GO:0000166(nucleotide binding);GO:0000902(cell morphogenesis);GO:0001525(angiogenesis);GO:0001540(amyloid-beta binding);GO:0001655(urogenital system development);GO:0001933(negative regulation of protein phosphorylation);GO:0004672(protein kinase activity);GO:0004713(protein tyrosine kinase activity);GO:0004714(transmembrane receptor protein tyrosine kinase activity);GO:0005003(ephrin receptor ac…	04360(Axon guidance);04360(Axon guidance)	NA	NA	EPH receptor B2 [Source:HGNC Symbol;Acc:HGNC:3393]	Exon (ENST00000490436/ENSG00000133216, exon 2 of 2)	-0.289	0.326588	1.58	up	0.822853	-0.281293	0.231544	1	down	no	4.09228	3.92109	4.78556	4.95297
chr1	23083480	23083689	210	ENSG00000004487	ENST00000465864	64037	KDM1A	GO:0000122(negative regulation of transcription by RNA polymerase II);GO:0000380(alternative mRNA splicing, via spliceosome);GO:0000784(nuclear chromosome, telomeric region);GO:0000790(nuclear chromatin);GO:0001085(RNA polymerase II transcription factor binding);GO:0002039(p53 binding);GO:0002052(positive regulation of neuroblast proliferation);GO:0003677(DNA binding);GO:0003682(chromatin binding…	04714(Thermogenesis);04714(Thermogenesis)	K11450	EC:1.-.-.-	lysine demethylase 1A [Source:HGNC Symbol;Acc:HGNC:29079]	3' UTR	-7.26	1.38038e-09	0.564	up	1.13974	0.188708	0.477679	1	up	no	103.886	105.796	96.434	87.5391
chr1	23371213	23371571	359	ENSG00000249087	ENST00000458053	2216	ZNF436-AS1	NA	NA	NA	NA	ZNF436 antisense RNA 1 [Source:HGNC Symbol;Acc:HGNC:25122]	Exon (ENST00000458053/ENSG00000249087, exon 3 of 3)	-0.953	0.0239883	-1.04	down	1.35159	0.434659	0.374093	1	up	no	1.00402	0.90213	0.904669	0.505633
chr1	23371630	23371779	150	ENSG00000249087	ENST00000458053	2633	ZNF436-AS1	NA	NA	NA	NA	ZNF436 antisense RNA 1 [Source:HGNC Symbol;Acc:HGNC:25122]	Exon (ENST00000458053/ENSG00000249087, exon 3 of 3)	-0.801	0.0389045	-1.58	down	1.35159	0.434659	0.374093	1	up	no	1.00402	0.90213	0.904669	0.505633
chr1	24415802	24419786	3985	ENSG00000001460	ENST00000468303	0	STPG1	GO:0003674(molecular_function);GO:0005634(nucleus);GO:0005737(cytoplasm);GO:0005739(mitochondrion);GO:0006915(apoptotic process);GO:0043065(positive regulation of apoptotic process);GO:0090073(positive regulation of protein homodimerization activity);GO:1902110(positive regulation of mitochondrial membrane permeability involved in apoptotic process);GO:1902110(positive regulation of mitochondrial…	NA	NA	NA	sperm tail PG-rich repeat containing 1 [Source:HGNC Symbol;Acc:HGNC:28070]	5' UTR	-0.911	0.0275423	-0.251	down	1.15627	0.209484	0.57541	1	up	no	1.53895	1.60375	1.32751	1.39045
chr1	24466060	24469266	3207	ENSG00000001461	ENST00000374399	50258	NIPAL3	GO:0005515(protein binding);GO:0015095(magnesium ion transmembrane transporter activity);GO:0015693(magnesium ion transport);GO:0016020(membrane);GO:0016021(integral component of membrane);GO:1903830(magnesium ion transmembrane transport);GO:1903830(magnesium ion transmembrane transport)	NA	K22733	NA	NIPA like domain containing 3 [Source:HGNC Symbol;Acc:HGNC:25233]	3' UTR	-4.83	6.16595e-07	-0.852	down	1.03144	0.0446529	0.944901	1	up	no	4.27696	4.55341	4.1654	4.39584
chr1	25361467	25362361	895	ENSG00000183726	ENST00000374358	23133	TMEM50A	GO:0005737(cytoplasm);GO:0005783(endoplasmic reticulum);GO:0016020(membrane);GO:0016021(integral component of membrane);GO:0032511(late endosome to vacuole transport via multivesicular body sorting pathway);GO:0043025(neuronal cell body);GO:0097386(glial cell projection);GO:0097386(glial cell projection)	NA	NA	NA	transmembrane protein 50A [Source:HGNC Symbol;Acc:HGNC:30590]	3' UTR	-1.62	0.00301995	-0.207	down	1.07444	0.103584	0.742679	1	up	no	27.3551	25.43	25.243	23.885
chr1	25563049	25563948	900	ENSG00000157978	ENST00000474283	0	LDLRAP1	GO:0001540(amyloid-beta binding);GO:0001784(phosphotyrosine residue binding);GO:0005515(protein binding);GO:0005546(phosphatidylinositol-4,5-bisphosphate binding);GO:0005737(cytoplasm);GO:0005769(early endosome);GO:0005829(cytosol);GO:0005883(neurofilament);GO:0005886(plasma membrane);GO:0006629(lipid metabolic process);GO:0006897(endocytosis);GO:0006898(receptor-mediated endocytosis);GO:0008202(…	04144(Endocytosis);04979(Cholesterol metabolism);04979(Cholesterol metabolism)	K12474	NA	low density lipoprotein receptor adaptor protein 1 [Source:HGNC Symbol;Acc:HGNC:18640]	Exon (ENST00000374338/ENSG00000157978, exon 6 of 9)	-0.392	0.190546	0.171	up	0.950179	-0.0737289	0.767421	1	down	no	2.09213	2.19507	2.18449	2.32749
chr1	25568526	25568766	241	ENSG00000157978	ENST00000374338	24946	LDLRAP1	GO:0001540(amyloid-beta binding);GO:0001784(phosphotyrosine residue binding);GO:0005515(protein binding);GO:0005546(phosphatidylinositol-4,5-bisphosphate binding);GO:0005737(cytoplasm);GO:0005769(early endosome);GO:0005829(cytosol);GO:0005883(neurofilament);GO:0005886(plasma membrane);GO:0006629(lipid metabolic process);GO:0006897(endocytosis);GO:0006898(receptor-mediated endocytosis);GO:0008202(…	04144(Endocytosis);04979(Cholesterol metabolism);04979(Cholesterol metabolism)	K12474	NA	low density lipoprotein receptor adaptor protein 1 [Source:HGNC Symbol;Acc:HGNC:18640]	3' UTR	-0.672	0.0616595	-0.435	down	0.950179	-0.0737289	0.767421	1	down	no	2.09213	2.19507	2.18449	2.32749
chr1	25813992	25816220	2229	ENSG00000162430	ENST00000354177	13816	SELENON	GO:0005509(calcium ion binding);GO:0005515(protein binding);GO:0005783(endoplasmic reticulum);GO:0005789(endoplasmic reticulum membrane);GO:0016020(membrane);GO:0016491(oxidoreductase activity);GO:0048741(skeletal muscle fiber development);GO:0055074(calcium ion homeostasis);GO:0055114(oxidation-reduction process);GO:0060314(regulation of ryanodine-sensitive calcium-release channel activity);GO:1…	NA	K19874	NA	selenoprotein N [Source:HGNC Symbol;Acc:HGNC:15999]	5' UTR	-1.89	0.00138038	-0.13	down	0.87112	-0.199056	0.369609	1	down	no	39.9249	43.0989	43.9601	51.3469
chr1	25818072	25818221	150	ENSG00000162430	ENST00000354177	17896	SELENON	GO:0005509(calcium ion binding);GO:0005515(protein binding);GO:0005783(endoplasmic reticulum);GO:0005789(endoplasmic reticulum membrane);GO:0016020(membrane);GO:0016491(oxidoreductase activity);GO:0048741(skeletal muscle fiber development);GO:0055074(calcium ion homeostasis);GO:0055114(oxidation-reduction process);GO:0060314(regulation of ryanodine-sensitive calcium-release channel activity);GO:1…	NA	K19874	NA	selenoprotein N [Source:HGNC Symbol;Acc:HGNC:15999]	3' UTR	-3.85	7.76247e-06	0.645	up	0.87112	-0.199056	0.369609	1	down	no	39.9249	43.0989	43.9601	51.3469
chr1	25859642	25863420	3779	ENSG00000182749	ENST00000374296	7833	PAQR7	GO:0003707(steroid hormone receptor activity);GO:0005496(steroid binding);GO:0005886(plasma membrane);GO:0007275(multicellular organism development);GO:0008289(lipid binding);GO:0016020(membrane);GO:0016021(integral component of membrane);GO:0030154(cell differentiation);GO:0038023(signaling receptor activity);GO:0043401(steroid hormone mediated signaling pathway);GO:0048477(oogenesis);GO:0048545…	NA	NA	NA	progestin and adipoQ receptor family member 7 [Source:HGNC Symbol;Acc:HGNC:23146]	3' UTR	-2.03	0.000933254	0.287	up	0.925759	-0.111291	0.631977	1	down	no	8.11281	8.30169	8.41365	9.3172
chr1	26189644	26189884	241	ENSG00000142675	ENST00000361530	12153	CNKSR1	GO:0005515(protein binding);GO:0005737(cytoplasm);GO:0005886(plasma membrane);GO:0005911(cell-cell junction);GO:0005938(cell cortex);GO:0007169(transmembrane receptor protein tyrosine kinase signaling pathway);GO:0007265(Ras protein signal transduction);GO:0007266(Rho protein signal transduction);GO:0016020(membrane);GO:0016301(kinase activity);GO:0016310(phosphorylation);GO:0030674(protein bindi…	NA	NA	NA	connector enhancer of kinase suppressor of Ras 1 [Source:HGNC Symbol;Acc:HGNC:19700]	3' UTR	-1.28	0.00831764	-0.626	down	1.09386	0.129431	0.743022	1	up	no	4.85268	4.89137	4.21857	4.68935
chr1	26255472	26255682	211	ENSG00000130695	ENST00000640292	21272	CEP85	GO:0000242(pericentriolar material);GO:0000922(spindle pole);GO:0005515(protein binding);GO:0005634(nucleus);GO:0005730(nucleolus);GO:0005737(cytoplasm);GO:0005739(mitochondrion);GO:0005794(Golgi apparatus);GO:0005813(centrosome);GO:0005815(microtubule organizing center);GO:0005829(cytosol);GO:0005856(cytoskeleton);GO:0006469(negative regulation of protein kinase activity);GO:0007059(chromosome s…	NA	K16766	NA	centrosomal protein 85 [Source:HGNC Symbol;Acc:HGNC:25309]	Exon (ENST00000640292/ENSG00000130695, exon 3 of 13)	-1.87	0.00147911	0.553	up	1.12663	0.172015	0.577578	1	up	no	9.31366	8.27819	7.83207	7.7825
chr1	26472440	26473376	937	ENSG00000198830	ENST00000361427	0	HMGN2	GO:0000785(chromatin);GO:0003677(DNA binding);GO:0003723(RNA binding);GO:0005515(protein binding);GO:0005615(extracellular space);GO:0005634(nucleus);GO:0005737(cytoplasm);GO:0031492(nucleosomal DNA binding);GO:0031640(killing of cells of other organism);GO:0061844(antimicrobial humoral immune response mediated by antimicrobial peptide);GO:0061844(antimicrobial humoral immune response mediated by…	NA	K11300	NA	high mobility group nucleosomal binding domain 2 [Source:HGNC Symbol;Acc:HGNC:4986]	5' UTR	-12.3	6.30957e-15	0.183	up	1.18451	0.244294	0.387359	1	up	no	107.179	110.097	84.0741	99.3573
chr1	26778629	26781175	2547	ENSG00000117713	ENST00000430799	85393	ARID1A	GO:0000122(negative regulation of transcription by RNA polymerase II);GO:0000790(nuclear chromatin);GO:0000981(DNA-binding transcription factor activity, RNA polymerase II-specific);GO:0001704(formation of primary germ layer);GO:0001843(neural tube closure);GO:0003205(cardiac chamber development);GO:0003408(optic cup formation involved in camera-type eye development);GO:0003677(DNA binding);GO:00…	04714(Thermogenesis);05225(Hepatocellular carcinoma);05225(Hepatocellular carcinoma)	K11653	NA	AT-rich interaction domain 1A [Source:HGNC Symbol;Acc:HGNC:11110]	3' UTR	-17.1	5.01187e-20	0.311	up	0.982389	-0.0256342	0.84743	1	down	no	6.18411	7.43821	7.19568	6.67085
chr1	27000706	27000886	181	ENSG00000253368	ENST00000522111	7014	TRNP1	GO:0003677(DNA binding);GO:0005634(nucleus);GO:0005719(nuclear euchromatin);GO:0007049(cell cycle);GO:0007275(multicellular organism development);GO:0007399(nervous system development);GO:0021696(cerebellar cortex morphogenesis);GO:0042127(regulation of cell population proliferation);GO:0051726(regulation of cell cycle);GO:0061351(neural precursor cell proliferation);GO:0061351(neural precursor c…	NA	NA	NA	TMF1-regulated nuclear protein 1 [Source:HGNC Symbol;Acc:HGNC:34348]	3' UTR	-1.24	0.00933254	-1.47	down	1.00378	0.00544913	0.937388	1	up	no	4.09034	5.15439	3.69351	5.51637
chr1	27325446	27325796	351	ENSG00000186501	ENST00000611517	3301	TMEM222	GO:0016020(membrane);GO:0016021(integral component of membrane);GO:0016021(integral component of membrane)	NA	NA	NA	transmembrane protein 222 [Source:HGNC Symbol;Acc:HGNC:25363]	Exon (ENST00000486001/ENSG00000241547, exon 1 of 1)	-0.472	0.134896	0.741	up	1.03088	0.0438733	0.96091	1	up	no	4.76933	4.94407	4.37414	5.04831
chr1	27352101	27352459	359	ENSG00000142765	ENST00000618673	10081	SYTL1	GO:0005515(protein binding);GO:0005623(cell);GO:0005886(plasma membrane);GO:0006886(intracellular protein transport);GO:0006887(exocytosis);GO:0016020(membrane);GO:0017137(Rab GTPase binding);GO:0019897(extrinsic component of plasma membrane);GO:0031528(microvillus membrane);GO:0042043(neurexin family protein binding);GO:0042470(melanosome);GO:0070062(extracellular exosome);GO:0070382(exocytic ve…	NA	K17598	NA	synaptotagmin like 1 [Source:HGNC Symbol;Acc:HGNC:15584]	Exon (ENST00000475199/ENSG00000142765, exon 1 of 2)	-1.03	0.0186209	-1.73	down	0.974526	-0.0372272	0.860427	1	down	no	3.9868	3.97114	4.59739	3.56857
chr1	27525805	27530561	4757	ENSG00000237429	ENST00000443579	0	BX293535	NA	NA	NA	NA	novel transcript	Exon (ENST00000443579/ENSG00000237429, exon 1 of 2)	-0.332	0.254683	0.704	up	0.444285	-1.17044	1	1	down	no	0.174919	0.248282	0.547843	0.4047
chr1	27649419	27649610	192	ENSG00000235912	ENST00000433132	0	AL031729	NA	NA	NA	NA	novel pseudogene	Exon (ENST00000433132/ENSG00000235912, exon 1 of 1)	-0.896	0.0288403	0.707	up	0.722863	-0.468206	0.36463	1	down	no	6.42855	3.1138	6.63863	6.56214
chr1	27830902	27830992	91	ENSG00000117751	ENST00000311772	120	PPP1R8	GO:0003677(DNA binding);GO:0003723(RNA binding);GO:0003729(mRNA binding);GO:0004518(nuclease activity);GO:0004519(endonuclease activity);GO:0004864(protein phosphatase inhibitor activity);GO:0004865(protein serine/threonine phosphatase inhibitor activity);GO:0005515(protein binding);GO:0005634(nucleus);GO:0005654(nucleoplasm);GO:0005681(spliceosomal complex);GO:0005737(cytoplasm);GO:0006397(mRNA …	NA	NA	NA	protein phosphatase 1 regulatory subunit 8 [Source:HGNC Symbol;Acc:HGNC:9296]	5' UTR	-0.55	0.0977237	0.395	up	0.833829	-0.262177	0.297279	1	down	no	11.2853	12.7138	15.4398	13.342
chr1	27872662	27876674	4013	ENSG00000130775	ENST00000328928	119	THEMIS2	GO:0002376(immune system process);GO:0005515(protein binding);GO:0005634(nucleus);GO:0005737(cytoplasm);GO:0006954(inflammatory response);GO:0007155(cell adhesion);GO:0050852(T cell receptor signaling pathway);GO:0050852(T cell receptor signaling pathway)	NA	NA	NA	thymocyte selection associated family member 2 [Source:HGNC Symbol;Acc:HGNC:16839]	Exon (ENST00000328928/ENSG00000130775, exon 1 of 7)	-0.433	0.159588	1.17	up	0.920954	-0.118799	0.779998	1	down	no	0.526862	0.396637	0.55581	0.446954
chr1	27885286	27886685	1400	ENSG00000130775	ENST00000328928	12743	THEMIS2	GO:0002376(immune system process);GO:0005515(protein binding);GO:0005634(nucleus);GO:0005737(cytoplasm);GO:0006954(inflammatory response);GO:0007155(cell adhesion);GO:0050852(T cell receptor signaling pathway);GO:0050852(T cell receptor signaling pathway)	NA	NA	NA	thymocyte selection associated family member 2 [Source:HGNC Symbol;Acc:HGNC:16839]	3' UTR	-1.73	0.00218776	0.789	up	0.920954	-0.118799	0.779998	1	down	no	0.526862	0.396637	0.55581	0.446954
chr1	27958589	27959157	569	ENSG00000130768	ENST00000373894	23589	SMPDL3B	GO:0002376(immune system process);GO:0004767(sphingomyelin phosphodiesterase activity);GO:0005576(extracellular region);GO:0005615(extracellular space);GO:0005886(plasma membrane);GO:0006629(lipid metabolic process);GO:0006685(sphingomyelin catabolic process);GO:0006954(inflammatory response);GO:0008081(phosphoric diester hydrolase activity);GO:0008150(biological_process);GO:0008152(metabolic pro…	NA	K01128	EC:3.1.4.-	sphingomyelin phosphodiesterase acid like 3B [Source:HGNC Symbol;Acc:HGNC:21416]	3' UTR	-1.72	0.00229087	-0.623	down	0.594342	-0.750636	0.022706	0.594723	down	no	2.80175	2.97603	5.24319	4.47812
chr1	28648226	28648522	297	ENSG00000229388	ENST00000420776	4998	LINC01715	NA	NA	NA	NA	long intergenic non-protein coding RNA 1715 [Source:HGNC Symbol;Acc:HGNC:52502]	Exon (ENST00000420776/ENSG00000229388, exon 2 of 2)	-0.4	0.183231	1.18	up	0.350665	-1.51183	1	1	down	no	0.228463	0.138317	0.534949	0.511007
chr1	28736740	28769745	33006	ENSG00000198492	ENST00000373812	0	YTHDF2	GO:0000932(P-body);GO:0001556(oocyte maturation);GO:0003723(RNA binding);GO:0005515(protein binding);GO:0005634(nucleus);GO:0005737(cytoplasm);GO:0005815(microtubule organizing center);GO:0005829(cytosol);GO:0006959(humoral immune response);GO:0030154(cell differentiation);GO:0036464(cytoplasmic ribonucleoprotein granule);GO:0043488(regulation of mRNA stability);GO:0045746(negative regulation of …	NA	K20102	NA	YTH N6-methyladenosine RNA binding protein 2 [Source:HGNC Symbol;Acc:HGNC:31675]	5' UTR	-5.36	1.62181e-07	0.152	up	0.929783	-0.105034	0.761652	1	down	no	15.5097	6.00558	5.37863	17.7615
chr1	28887091	28893521	6431	ENSG00000159023	ENST00000642260	0	EPB41	GO:0003779(actin binding);GO:0005198(structural molecule activity);GO:0005200(structural constituent of cytoskeleton);GO:0005515(protein binding);GO:0005516(calmodulin binding);GO:0005545(1-phosphatidylinositol binding);GO:0005634(nucleus);GO:0005737(cytoplasm);GO:0005829(cytosol);GO:0005856(cytoskeleton);GO:0005886(plasma membrane);GO:0005938(cell cortex);GO:0007049(cell cycle);GO:0008022(protei…	NA	NA	NA	erythrocyte membrane protein band 4.1 [Source:HGNC Symbol;Acc:HGNC:3377]	5' UTR	-0.509	0.114815	0.411	up	0.882134	-0.18093	0.501374	1	down	no	1.66127	2.72646	2.07907	2.89493
chr1	28893820	28993427	99608	ENSG00000159023	ENST00000644600	0	EPB41	GO:0003779(actin binding);GO:0005198(structural molecule activity);GO:0005200(structural constituent of cytoskeleton);GO:0005515(protein binding);GO:0005516(calmodulin binding);GO:0005545(1-phosphatidylinositol binding);GO:0005634(nucleus);GO:0005737(cytoplasm);GO:0005829(cytosol);GO:0005856(cytoskeleton);GO:0005886(plasma membrane);GO:0005938(cell cortex);GO:0007049(cell cycle);GO:0008022(protei…	NA	NA	NA	erythrocyte membrane protein band 4.1 [Source:HGNC Symbol;Acc:HGNC:3377]	5' UTR	-1.96	0.00114815	-0.33	down	0.882134	-0.18093	0.501374	1	down	no	1.66127	2.72646	2.07907	2.89493
chr1	29119477	29119566	90	ENSG00000159023	ENST00000642260	232386	EPB41	GO:0003779(actin binding);GO:0005198(structural molecule activity);GO:0005200(structural constituent of cytoskeleton);GO:0005515(protein binding);GO:0005516(calmodulin binding);GO:0005545(1-phosphatidylinositol binding);GO:0005634(nucleus);GO:0005737(cytoplasm);GO:0005829(cytosol);GO:0005856(cytoskeleton);GO:0005886(plasma membrane);GO:0005938(cell cortex);GO:0007049(cell cycle);GO:0008022(protei…	NA	NA	NA	erythrocyte membrane protein band 4.1 [Source:HGNC Symbol;Acc:HGNC:3377]	3' UTR	-1.31	0.00776247	-0.578	down	0.882134	-0.18093	0.501374	1	down	no	1.66127	2.72646	2.07907	2.89493
chr1	31348892	31364687	15796	ENSG00000121766	ENST00000546109	51910	ZCCHC17	GO:0003676(nucleic acid binding);GO:0003723(RNA binding);GO:0005515(protein binding);GO:0005634(nucleus);GO:0005730(nucleolus);GO:0008270(zinc ion binding);GO:0022625(cytosolic large ribosomal subunit);GO:0046872(metal ion binding);GO:0046872(metal ion binding)	NA	NA	NA	zinc finger CCHC-type containing 17 [Source:HGNC Symbol;Acc:HGNC:30246]	3' UTR	-6.76	4.7863e-09	-0.36	down	1.11668	0.159216	0.607232	1	up	no	24.9012	24.5077	22.01	22.2362
chr1	31552537	31568228	15692	ENSG00000284543	ENST00000639839	46311	LINC01226	NA	NA	NA	NA	long intergenic non-protein coding RNA 1226 [Source:HGNC Symbol;Acc:HGNC:49678]	Exon (ENST00000638644/ENSG00000284543, exon 4 of 5)	-0.424	0.165196	-2.32	down	2.11134	1.07816	1	1	up	no	0.00386699	0.00783154	0.00256986	0.00297094
chr1	31587328	31587686	359	ENSG00000142910	ENST00000457433	10843	TINAGL1	GO:0005044(scavenger receptor activity);GO:0005201(extracellular matrix structural constituent);GO:0005515(protein binding);GO:0005576(extracellular region);GO:0005615(extracellular space);GO:0005737(cytoplasm);GO:0006508(proteolysis);GO:0006898(receptor-mediated endocytosis);GO:0006955(immune response);GO:0007155(cell adhesion);GO:0008234(cysteine-type peptidase activity);GO:0016197(endosomal tr…	NA	NA	NA	tubulointerstitial nephritis antigen like 1 [Source:HGNC Symbol;Acc:HGNC:19168]	3' UTR	-1.71	0.00229087	-0.25	down	1.0955	0.131592	0.6819	1	up	no	33.6681	37.9096	30.5776	34.7602
chr1	32102596	32102866	271	ENSG00000121775	ENST00000487305	30565	TMEM39B	GO:0016020(membrane);GO:0016021(integral component of membrane);GO:0016021(integral component of membrane)	NA	NA	NA	transmembrane protein 39B [Source:HGNC Symbol;Acc:HGNC:25510]	3' UTR	-2.71	0.000147911	-0.597	down	1.13227	0.179215	0.618274	1	up	no	6.95475	8.07508	6.49351	6.7806
chr1	32179675	32187961	8287	ENSG00000084652	ENST00000373610	0	TXLNA	GO:0005125(cytokine activity);GO:0005515(protein binding);GO:0005576(extracellular region);GO:0005737(cytoplasm);GO:0005829(cytosol);GO:0006887(exocytosis);GO:0008283(cell population proliferation);GO:0010469(regulation of signaling receptor activity);GO:0016020(membrane);GO:0019221(cytokine-mediated signaling pathway);GO:0019905(syntaxin binding);GO:0030372(high molecular weight B cell growth fa…	NA	NA	NA	taxilin alpha [Source:HGNC Symbol;Acc:HGNC:30685]	5' UTR	-6.52	8.70964e-09	-0.324	down	1.178	0.236338	0.451652	1	up	no	26.6069	28.8209	19.83	27.2225
chr1	32205267	32205327	61	ENSG00000160050	ENST00000373602	4881	CCDC28B	GO:0005515(protein binding);GO:0005737(cytoplasm);GO:0005813(centrosome);GO:0005815(microtubule organizing center);GO:0005856(cytoskeleton);GO:0030030(cell projection organization);GO:0060271(cilium assembly);GO:0060271(cilium assembly)	NA	NA	NA	coiled-coil domain containing 28B [Source:HGNC Symbol;Acc:HGNC:28163]	3' UTR	-0.319	0.275423	-0.515	down	0.901859	-0.149026	0.627926	1	down	no	3.31023	2.62648	3.3733	3.20945
chr1	32205691	32205751	61	ENSG00000160051	ENST00000291358	30	IQCC	GO:0005515(protein binding);GO:0005515(protein binding)	NA	NA	NA	IQ motif containing C [Source:HGNC Symbol;Acc:HGNC:25545]	Exon (ENST00000291358/ENSG00000160051, exon 1 of 5)	-0.322	0.271019	0.537	up	0.84876	-0.236571	0.428956	1	down	no	4.16591	4.50913	4.95416	5.26669
chr1	32206179	32208687	2509	ENSG00000224066	ENST00000373604	0	AL049795	NA	NA	NA	NA	novel transcript	3' UTR	-11.1	1.25893e-13	0.573	up	1.13812	0.186654	1	1	up	no	0.0234601	0.109791	0.0526904	0.0643894
chr1	32685851	32686001	151	ENSG00000162520	ENST00000409190	17118	SYNC	GO:0005198(structural molecule activity);GO:0005737(cytoplasm);GO:0005829(cytosol);GO:0005882(intermediate filament);GO:0030018(Z disc);GO:0031594(neuromuscular junction);GO:0042383(sarcolemma);GO:0045103(intermediate filament-based process);GO:0048471(perinuclear region of cytoplasm);GO:0048471(perinuclear region of cytoplasm)	NA	K10377	NA	syncoilin, intermediate filament protein [Source:HGNC Symbol;Acc:HGNC:28897]	3' UTR	-1.78	0.00186209	-1.35	down	1.16863	0.224813	0.666139	1	up	no	1.14207	0.551459	0.925582	0.523577
chr1	32817555	32817834	280	ENSG00000116497	ENST00000529027	0	S100PBP	GO:0005634(nucleus);GO:0005829(cytosol);GO:0016607(nuclear speck);GO:0048306(calcium-dependent protein binding);GO:0048306(calcium-dependent protein binding)	NA	NA	NA	S100P binding protein [Source:HGNC Symbol;Acc:HGNC:25768]	5' UTR	-0.796	0.0398107	-0.626	down	1.89474	0.922001	0.0136257	0.472891	up	no	2.21261	1.35668	1.10658	0.777202
chr1	33122235	33122384	150	ENSG00000142920	ENST00000294517	41082	AZIN2	GO:0003824(catalytic activity);GO:0005515(protein binding);GO:0005634(nucleus);GO:0005737(cytoplasm);GO:0005739(mitochondrion);GO:0005793(endoplasmic reticulum-Golgi intermediate compartment);GO:0005794(Golgi apparatus);GO:0005801(cis-Golgi network);GO:0005802(trans-Golgi network);GO:0005829(cytosol);GO:0006591(ornithine metabolic process);GO:0006596(polyamine biosynthetic process);GO:0007283(spe…	00330(Arginine and proline metabolism);00330(Arginine and proline metabolism)	K01583	EC:4.1.1.19	antizyme inhibitor 2 [Source:HGNC Symbol;Acc:HGNC:29957]	3' UTR	-0.243	0.454988	2	up	1.17537	0.233112	0.67289	1	up	no	0.18857	0.159821	0.142842	0.153567
chr1	33163900	33164080	181	ENSG00000116525	ENST00000291416	17963	TRIM62	GO:0004842(ubiquitin-protein transferase activity);GO:0005515(protein binding);GO:0005737(cytoplasm);GO:0005829(cytosol);GO:0008270(zinc ion binding);GO:0010719(negative regulation of epithelial to mesenchymal transition);GO:0016567(protein ubiquitination);GO:0016740(transferase activity);GO:0032897(negative regulation of viral transcription);GO:0043123(positive regulation of I-kappaB kinase/NF-k…	NA	K12030	EC:2.3.2.27	tripartite motif containing 62 [Source:HGNC Symbol;Acc:HGNC:25574]	Exon (ENST00000624339/ENSG00000279179, exon 1 of 1)	-0.363	0.218273	2.17	up	1.19511	0.257146	0.535424	1	up	no	1.46485	1.37536	1.27989	1.09663
chr1	33295299	33299911	4613	ENSG00000160094	ENST00000539719	38807	ZNF362	GO:0000981(DNA-binding transcription factor activity, RNA polymerase II-specific);GO:0003676(nucleic acid binding);GO:0003677(DNA binding);GO:0005634(nucleus);GO:0006357(regulation of transcription by RNA polymerase II);GO:0046872(metal ion binding);GO:0046872(metal ion binding)	NA	NA	NA	zinc finger protein 362 [Source:HGNC Symbol;Acc:HGNC:18079]	3' UTR	-1.68	0.00251189	0.235	up	0.843461	-0.245607	0.343525	1	down	no	9.01112	8.0999	10.9147	9.37195
chr1	33492627	33496117	3491	ENSG00000121903	ENST00000361328	19982	ZSCAN20	GO:0000981(DNA-binding transcription factor activity, RNA polymerase II-specific);GO:0003676(nucleic acid binding);GO:0003677(DNA binding);GO:0003700(DNA-binding transcription factor activity);GO:0005634(nucleus);GO:0006355(regulation of transcription, DNA-templated);GO:0006357(regulation of transcription by RNA polymerase II);GO:0046872(metal ion binding);GO:0046872(metal ion binding)	NA	K09230	NA	zinc finger and SCAN domain containing 20 [Source:HGNC Symbol;Acc:HGNC:13093]	3' UTR	-1.09	0.0154882	0.287	up	0.980905	-0.0278151	0.910271	1	down	no	0.857035	1.15557	1.11777	0.934013
chr1	34781214	34786369	5156	ENSG00000188910	ENST00000373366	0	GJB3	GO:0001701(in utero embryonic development);GO:0001890(placenta development);GO:0005243(gap junction channel activity);GO:0005737(cytoplasm);GO:0005886(plasma membrane);GO:0005911(cell-cell junction);GO:0005921(gap junction);GO:0005922(connexin complex);GO:0007154(cell communication);GO:0007283(spermatogenesis);GO:0016020(membrane);GO:0016021(integral component of membrane);GO:0030054(cell junctio…	NA	NA	NA	gap junction protein beta 3 [Source:HGNC Symbol;Acc:HGNC:4285]	5' UTR	-20.5	1.99526e-23	0.244	up	0.927463	-0.108638	0.587412	1	down	no	35.6178	40.2584	38.4692	43.3412
chr1	35122369	35122426	58	ENSG00000228348	ENST00000442409	347	NA	NA	NA	NA	NA	NA	Exon (ENST00000442409/ENSG00000228348, exon 1 of 1)	-0.216	0.5236	2	up	1	0	1	1	no	no	NA	NA	NA	NA
chr1	35415614	35420199	4586	ENSG00000146463	ENST00000314607	146647	ZMYM4	GO:0000981(DNA-binding transcription factor activity, RNA polymerase II-specific);GO:0003677(DNA binding);GO:0005515(protein binding);GO:0005634(nucleus);GO:0006357(regulation of transcription by RNA polymerase II);GO:0007010(cytoskeleton organization);GO:0007275(multicellular organism development);GO:0008270(zinc ion binding);GO:0022604(regulation of cell morphogenesis);GO:0046872(metal ion bind…	NA	NA	NA	zinc finger MYM-type containing 4 [Source:HGNC Symbol;Acc:HGNC:13055]	3' UTR	-3.6	1.44544e-05	-0.279	down	1.0649	0.0907172	0.769941	1	up	no	10.978	10.8684	11.6	8.91494
chr1	36055752	36055902	151	ENSG00000126070	ENST00000634486	124657	AGO3	GO:0000794(condensed nuclear chromosome);GO:0000932(P-body);GO:0003676(nucleic acid binding);GO:0003723(RNA binding);GO:0003725(double-stranded RNA binding);GO:0003727(single-stranded RNA binding);GO:0003743(translation initiation factor activity);GO:0004518(nuclease activity);GO:0004519(endonuclease activity);GO:0004521(endoribonuclease activity);GO:0005515(protein binding);GO:0005654(nucleoplas…	NA	K11593	NA	argonaute RISC catalytic component 3 [Source:HGNC Symbol;Acc:HGNC:18421]	3' UTR	-0.596	0.0812831	-0.693	down	1.00873	0.0125406	0.972648	1	up	no	1.01959	1.15281	1.11777	1.03583
chr1	36156439	36157280	842	ENSG00000116871	ENST00000530729	0	MAP7D1	GO:0000226(microtubule cytoskeleton organization);GO:0005737(cytoplasm);GO:0005819(spindle);GO:0005829(cytosol);GO:0005856(cytoskeleton);GO:0015630(microtubule cytoskeleton);GO:0015630(microtubule cytoskeleton)	NA	K16806	NA	MAP7 domain containing 1 [Source:HGNC Symbol;Acc:HGNC:25514]	5' UTR	-0.608	0.0776247	0.264	up	0.746032	-0.422691	0.0947754	1	down	no	24.1209	27.556	29.142	40.1271
chr1	36289091	36289539	449	ENSG00000054118	ENST00000469141	64659	THRAP3	GO:0000166(nucleotide binding);GO:0000381(regulation of alternative mRNA splicing, via spliceosome);GO:0000956(nuclear-transcribed mRNA catabolic process);GO:0000980(RNA polymerase II distal enhancer sequence-specific DNA binding);GO:0003712(transcription coregulator activity);GO:0003713(transcription coactivator activity);GO:0003723(RNA binding);GO:0005515(protein binding);GO:0005524(ATP binding…	NA	K13112	NA	thyroid hormone receptor associated protein 3 [Source:HGNC Symbol;Acc:HGNC:22964]	Exon (ENST00000469141/ENSG00000054118, exon 6 of 13)	-6.77	4.57088e-09	-0.22	down	1.08458	0.117131	0.681128	1	up	no	85.0909	84.156	87.7095	68.3393
chr1	36300938	36304790	3853	ENSG00000054118	ENST00000469141	76506	THRAP3	GO:0000166(nucleotide binding);GO:0000381(regulation of alternative mRNA splicing, via spliceosome);GO:0000956(nuclear-transcribed mRNA catabolic process);GO:0000980(RNA polymerase II distal enhancer sequence-specific DNA binding);GO:0003712(transcription coregulator activity);GO:0003713(transcription coactivator activity);GO:0003723(RNA binding);GO:0005515(protein binding);GO:0005524(ATP binding…	NA	K13112	NA	thyroid hormone receptor associated protein 3 [Source:HGNC Symbol;Acc:HGNC:22964]	3' UTR	-17.9	1e-20	-0.222	down	1.08458	0.117131	0.681128	1	up	no	85.0909	84.156	87.7095	68.3393
chr1	37482862	37483248	387	ENSG00000163874	ENST00000640233	8282	ZC3H12A	GO:0000294(nuclear-transcribed mRNA catabolic process, endonucleolytic cleavage-dependent decay);GO:0000932(P-body);GO:0001525(angiogenesis);GO:0001933(negative regulation of protein phosphorylation);GO:0002230(positive regulation of defense response to virus by host);GO:0002376(immune system process);GO:0002757(immune response-activating signal transduction);GO:0003677(DNA binding);GO:0003682(ch…	NA	K18668	EC:3.1.-.-	zinc finger CCCH-type containing 12A [Source:HGNC Symbol;Acc:HGNC:26259]	3' UTR	-0.702	0.0549541	-0.281	down	1.16605	0.221626	0.525866	1	up	no	8.0131	8.03475	6.31377	7.44883
chr1	37795463	37795522	60	ENSG00000185090	ENST00000329006	0	MANEAL	GO:0000139(Golgi membrane);GO:0004559(alpha-mannosidase activity);GO:0005794(Golgi apparatus);GO:0016020(membrane);GO:0016021(integral component of membrane);GO:0016787(hydrolase activity);GO:0016798(hydrolase activity, acting on glycosyl bonds);GO:0016798(hydrolase activity, acting on glycosyl bonds)	NA	NA	NA	mannosidase endo-alpha like [Source:HGNC Symbol;Acc:HGNC:26452]	5' UTR	-0.46	0.141579	0.335	up	0.833439	-0.262851	0.346605	1	down	no	7.50856	8.33296	7.8905	11.1169
chr1	39026347	39034636	8290	ENSG00000168653	ENST00000372969	0	NDUFS5	GO:0005739(mitochondrion);GO:0005743(mitochondrial inner membrane);GO:0005747(mitochondrial respiratory chain complex I);GO:0005758(mitochondrial intermembrane space);GO:0006120(mitochondrial electron transport, NADH to ubiquinone);GO:0008137(NADH dehydrogenase (ubiquinone) activity);GO:0016020(membrane);GO:0032981(mitochondrial respiratory chain complex I assembly);GO:0055114(oxidation-reduction…	00190(Oxidative phosphorylation);04714(Thermogenesis);04723(Retrograde endocannabinoid signaling);04932(Non-alcoholic fatty liver disease (NAFLD));05010(Alzheimer disease);05012(Parkinson disease);05016(Huntington disease);05016(Huntington disease)	K03938	NA	NADH:ubiquinone oxidoreductase subunit S5 [Source:HGNC Symbol;Acc:HGNC:7712]	5' UTR	-17.5	1.99526e-20	0.233	up	0.94256	-0.0853441	0.654097	1	down	no	302.023	269.764	304.016	302.616
chr1	39413170	39413440	271	ENSG00000127603	ENST00000567887	329108	MACF1	GO:0003723(RNA binding);GO:0003779(actin binding);GO:0005198(structural molecule activity);GO:0005509(calcium ion binding);GO:0005515(protein binding);GO:0005737(cytoplasm);GO:0005794(Golgi apparatus);GO:0005856(cytoskeleton);GO:0005874(microtubule);GO:0005882(intermediate filament);GO:0005886(plasma membrane);GO:0007010(cytoskeleton organization);GO:0008017(microtubule binding);GO:0008092(cytosk…	NA	K19827	NA	microtubule-actin crosslinking factor 1 [Source:HGNC Symbol;Acc:HGNC:13664]	Exon (ENST00000530275/ENSG00000127603, exon 1 of 6)	-0.372	0.20893	0.341	up	0.995317	-0.00677268	0.914999	1	down	no	2.79145	2.50452	2.9025	2.41838
chr1	39789783	39790022	240	ENSG00000261798	ENST00000566366	807	AL033527	NA	NA	NA	NA	novel transcript, antisense to BMP8B	Exon (ENST00000566366/ENSG00000261798, exon 1 of 1)	-0.87	0.030903	-3.19	down	1.05595	0.0785438	1	1	up	no	0.249896	0.07207	0.251285	0.053621
chr1	39969579	39969878	300	ENSG00000168389	ENST00000420632	14467	MFSD2A	GO:0005215(transporter activity);GO:0005548(phospholipid transporter activity);GO:0005783(endoplasmic reticulum);GO:0005789(endoplasmic reticulum membrane);GO:0005886(plasma membrane);GO:0005887(integral component of plasma membrane);GO:0006656(phosphatidylcholine biosynthetic process);GO:0006869(lipid transport);GO:0008643(carbohydrate transport);GO:0015245(fatty acid transmembrane transporter a…	NA	NA	NA	major facilitator superfamily domain containing 2A [Source:HGNC Symbol;Acc:HGNC:25897]	3' UTR	-0.449	0.148252	0.344	up	1.11494	0.156972	0.720255	1	up	no	2.29129	2.06525	1.78572	2.12168
chr1	40286025	40290700	4676	ENSG00000084073	ENST00000474142	0	ZMPSTE24	GO:0001889(liver development);GO:0001942(hair follicle development);GO:0003007(heart morphogenesis);GO:0003229(ventricular cardiac muscle tissue development);GO:0003231(cardiac ventricle development);GO:0003417(growth plate cartilage development);GO:0003690(double-stranded DNA binding);GO:0004175(endopeptidase activity);GO:0004222(metalloendopeptidase activity);GO:0005515(protein binding);GO:0005…	00900(Terpenoid backbone biosynthesis);00900(Terpenoid backbone biosynthesis)	K06013	EC:3.4.24.84	zinc metallopeptidase STE24 [Source:HGNC Symbol;Acc:HGNC:12877]	Exon (ENST00000372759/ENSG00000084073, exon 8 of 10)	-3.28	3.23594e-05	-0.674	down	1.13178	0.178595	0.540861	1	up	no	41.1903	44.6508	36.3737	39.4723
chr1	40290790	40292805	2016	ENSG00000084073	ENST00000372759	32554	ZMPSTE24	GO:0001889(liver development);GO:0001942(hair follicle development);GO:0003007(heart morphogenesis);GO:0003229(ventricular cardiac muscle tissue development);GO:0003231(cardiac ventricle development);GO:0003417(growth plate cartilage development);GO:0003690(double-stranded DNA binding);GO:0004175(endopeptidase activity);GO:0004222(metalloendopeptidase activity);GO:0005515(protein binding);GO:0005…	00900(Terpenoid backbone biosynthesis);00900(Terpenoid backbone biosynthesis)	K06013	EC:3.4.24.84	zinc metallopeptidase STE24 [Source:HGNC Symbol;Acc:HGNC:12877]	3' UTR	-8.86	2.51189e-11	-0.388	down	1.13178	0.178595	0.540861	1	up	no	41.1903	44.6508	36.3737	39.4723
chr1	40450102	40450581	480	ENSG00000187801	ENST00000469416	0	ZFP69B	GO:0000981(DNA-binding transcription factor activity, RNA polymerase II-specific);GO:0003676(nucleic acid binding);GO:0003677(DNA binding);GO:0003700(DNA-binding transcription factor activity);GO:0005515(protein binding);GO:0005622(intracellular);GO:0005634(nucleus);GO:0006355(regulation of transcription, DNA-templated);GO:0006357(regulation of transcription by RNA polymerase II);GO:0046872(metal…	05168(Herpes simplex virus 1 infection);05168(Herpes simplex virus 1 infection)	K09228	NA	ZFP69 zinc finger protein B [Source:HGNC Symbol;Acc:HGNC:28053]	5' UTR	-0.487	0.126474	-2.49	down	0.747394	-0.42006	0.438707	1	down	no	0.661183	0.392554	0.964841	0.445042
chr1	40508741	40509068	328	ENSG00000164002	ENST00000358527	0	EXO5	GO:0003677(DNA binding);GO:0004518(nuclease activity);GO:0004527(exonuclease activity);GO:0005634(nucleus);GO:0005654(nucleoplasm);GO:0005737(cytoplasm);GO:0005829(cytosol);GO:0006259(DNA metabolic process);GO:0006281(DNA repair);GO:0006974(cellular response to DNA damage stimulus);GO:0008310(single-stranded DNA 3'-5' exodeoxyribonuclease activity);GO:0016787(hydrolase activity);GO:0036297(inters…	NA	K17815	EC:3.1.-.-	exonuclease 5 [Source:HGNC Symbol;Acc:HGNC:26115]	5' UTR	-0.458	0.142889	0.348	up	0.81882	-0.288381	0.405085	1	down	no	1.89936	1.88234	2.24279	2.37568
chr1	40509454	40516556	7103	ENSG00000227278	ENST00000453437	0	AL603839	NA	NA	NA	NA	novel transcript	5' UTR	-3.83	8.12831e-06	0.352	up	inf	inf	1	1	up	no	0	0.095267	0	0
chr1	40541602	40544646	3045	ENSG00000117010	ENST00000648542	10029	ZNF684	GO:0000981(DNA-binding transcription factor activity, RNA polymerase II-specific);GO:0003676(nucleic acid binding);GO:0003677(DNA binding);GO:0005622(intracellular);GO:0005634(nucleus);GO:0006355(regulation of transcription, DNA-templated);GO:0006357(regulation of transcription by RNA polymerase II);GO:0046872(metal ion binding);GO:0046872(metal ion binding)	05168(Herpes simplex virus 1 infection);05168(Herpes simplex virus 1 infection)	K09228	NA	zinc finger protein 684 [Source:HGNC Symbol;Acc:HGNC:28418]	3' UTR	-0.327	0.263027	0.346	up	0.736223	-0.441785	0.463368	1	down	no	0.4722	0.485595	0.991873	0.309085
chr1	40979365	40979605	241	ENSG00000171793	ENST00000372621	30	CTPS1	GO:0000166(nucleotide binding);GO:0002376(immune system process);GO:0003883(CTP synthase activity);GO:0005524(ATP binding);GO:0005737(cytoplasm);GO:0005829(cytosol);GO:0006139(nucleobase-containing compound metabolic process);GO:0006221(pyrimidine nucleotide biosynthetic process);GO:0006241(CTP biosynthetic process);GO:0006541(glutamine metabolic process);GO:0015949(nucleobase-containing small mo…	00240(Pyrimidine metabolism);00240(Pyrimidine metabolism)	NA	NA	CTP synthase 1 [Source:HGNC Symbol;Acc:HGNC:2519]	5' UTR	-0.371	0.209894	-2.21	down	0.692739	-0.529616	0.0282725	0.650723	down	no	8.5015	9.27953	11.8944	13.7733
chr1	41542159	41542726	568	ENSG00000127124	ENST00000643665	119599	HIVEP3	GO:0000981(DNA-binding transcription factor activity, RNA polymerase II-specific);GO:0003676(nucleic acid binding);GO:0003677(DNA binding);GO:0005634(nucleus);GO:0005737(cytoplasm);GO:0006357(regulation of transcription by RNA polymerase II);GO:0035914(skeletal muscle cell differentiation);GO:0045893(positive regulation of transcription, DNA-templated);GO:0046872(metal ion binding);GO:0046872(met…	NA	K09239	NA	human immunodeficiency virus type I enhancer binding protein 3 [Source:HGNC Symbol;Acc:HGNC:13561]	Exon (ENST00000434240/ENSG00000230638, exon 1 of 1)	-1.12	0.0138038	2.05	up	0.911629	-0.133481	0.65229	1	down	no	0.74104	0.518428	0.632663	0.748895
chr1	42457263	42460483	3221	ENSG00000127125	ENST00000482168	0	PPCS	GO:0004632(phosphopantothenate--cysteine ligase activity);GO:0005829(cytosol);GO:0009108(coenzyme biosynthetic process);GO:0015937(coenzyme A biosynthetic process);GO:0016874(ligase activity);GO:0016874(ligase activity)	00770(Pantothenate and CoA biosynthesis);00770(Pantothenate and CoA biosynthesis)	K01922	EC:6.3.2.51	phosphopantothenoylcysteine synthetase [Source:HGNC Symbol;Acc:HGNC:25686]	3' UTR	-7.16	1.7378e-09	-0.258	down	0.97728	-0.0331566	0.838321	1	down	no	8.95179	8.21467	8.78634	8.77921
chr1	42591789	42592358	570	ENSG00000186409	ENST00000477155	128435	CCDC30	NA	NA	NA	NA	coiled-coil domain containing 30 [Source:HGNC Symbol;Acc:HGNC:26103]	Exon (ENST00000514642/ENSG00000186409, exon 5 of 5)	-0.259	0.399025	-0.637	down	1.03066	0.0435662	1	1	up	no	0.0477476	0.0241582	0.0507031	0.0190638
chr1	42653945	42654065	121	ENSG00000186409	ENST00000477155	190591	CCDC30	NA	NA	NA	NA	coiled-coil domain containing 30 [Source:HGNC Symbol;Acc:HGNC:26103]	3' UTR	-0.239	0.416869	2.58	up	1.03066	0.0435662	1	1	up	no	0.0477476	0.0241582	0.0507031	0.0190638
chr1	42682418	42683149	732	ENSG00000065978	ENST00000321358	0	YBX1	GO:0000122(negative regulation of transcription by RNA polymerase II);GO:0000398(mRNA splicing, via spliceosome);GO:0000978(RNA polymerase II proximal promoter sequence-specific DNA binding);GO:0000981(DNA-binding transcription factor activity, RNA polymerase II-specific);GO:0001228(DNA-binding transcription activator activity, RNA polymerase II-specific);GO:0001701(in utero embryonic development…	NA	K09276	NA	Y-box binding protein 1 [Source:HGNC Symbol;Acc:HGNC:8014]	5' UTR	-16.1	6.30957e-19	0.169	up	0.991806	-0.0118703	0.884318	1	down	no	539.522	549.155	568.853	528.819
chr1	42702287	42702346	60	ENSG00000065978	ENST00000321358	19869	YBX1	GO:0000122(negative regulation of transcription by RNA polymerase II);GO:0000398(mRNA splicing, via spliceosome);GO:0000978(RNA polymerase II proximal promoter sequence-specific DNA binding);GO:0000981(DNA-binding transcription factor activity, RNA polymerase II-specific);GO:0001228(DNA-binding transcription activator activity, RNA polymerase II-specific);GO:0001701(in utero embryonic development…	NA	K09276	NA	Y-box binding protein 1 [Source:HGNC Symbol;Acc:HGNC:8014]	3' UTR	-1.73	0.00218776	-0.506	down	0.991806	-0.0118703	0.884318	1	down	no	539.522	549.155	568.853	528.819
chr1	42767249	42769778	2530	ENSG00000164008	ENST00000372525	0	C1orf50	GO:0005515(protein binding);GO:0042802(identical protein binding);GO:0042802(identical protein binding)	NA	NA	NA	chromosome 1 open reading frame 50 [Source:HGNC Symbol;Acc:HGNC:28795]	5' UTR	-0.491	0.124451	-0.285	down	0.90585	-0.142656	0.635031	1	down	no	1.3927	1.70718	1.69104	1.73102
chr1	42846603	42852477	5875	ENSG00000164011	ENST00000372508	0	ZNF691	GO:0000122(negative regulation of transcription by RNA polymerase II);GO:0000981(DNA-binding transcription factor activity, RNA polymerase II-specific);GO:0003676(nucleic acid binding);GO:0003677(DNA binding);GO:0003700(DNA-binding transcription factor activity);GO:0005634(nucleus);GO:0005654(nucleoplasm);GO:0044212(transcription regulatory region DNA binding);GO:0045944(positive regulation of tr…	NA	NA	NA	zinc finger protein 691 [Source:HGNC Symbol;Acc:HGNC:28028]	5' UTR	-4.42	1.7378e-06	0.341	up	0.864652	-0.209809	0.476483	1	down	no	5.32046	6.60045	7.028	6.75896
chr1	42974103	42974251	149	ENSG00000227533	ENST00000431759	15054	SLC2A1-AS1	NA	NA	NA	NA	SLC2A1 antisense RNA 1 [Source:HGNC Symbol;Acc:HGNC:44187]	Exon (ENST00000431759/ENSG00000227533, exon 3 of 4)	-0.252	0.420727	-1.51	down	1.51365	0.598034	1	1	up	no	0.168406	0.128024	0.148602	0.0472354
chr1	43404410	43404620	211	ENSG00000198198	ENST00000372450	14528	SZT2	GO:0003674(molecular_function);GO:0005515(protein binding);GO:0005764(lysosome);GO:0005765(lysosomal membrane);GO:0005777(peroxisome);GO:0007417(central nervous system development);GO:0009791(post-embryonic development);GO:0016020(membrane);GO:0021540(corpus callosum morphogenesis);GO:0031667(response to nutrient levels);GO:0034198(cellular response to amino acid starvation);GO:0042149(cellular r…	NA	K23298	NA	SZT2, KICSTOR complex subunit [Source:HGNC Symbol;Acc:HGNC:29040]	Exon (ENST00000372450/ENSG00000198198, exon 4 of 5)	-0.309	0.289068	-0.332	down	1.05096	0.0717012	0.853097	1	up	no	2.03242	2.38059	2.11558	2.08347
chr1	43405939	43415180	9242	ENSG00000198198	ENST00000372450	16057	SZT2	GO:0003674(molecular_function);GO:0005515(protein binding);GO:0005764(lysosome);GO:0005765(lysosomal membrane);GO:0005777(peroxisome);GO:0007417(central nervous system development);GO:0009791(post-embryonic development);GO:0016020(membrane);GO:0021540(corpus callosum morphogenesis);GO:0031667(response to nutrient levels);GO:0034198(cellular response to amino acid starvation);GO:0042149(cellular r…	NA	K23298	NA	SZT2, KICSTOR complex subunit [Source:HGNC Symbol;Acc:HGNC:29040]	3' UTR	-1.5	0.00436516	0.35	up	1.05096	0.0717012	0.853097	1	up	no	2.03242	2.38059	2.11558	2.08347
chr1	43448379	43448895	517	ENSG00000229372	ENST00000396885	0	SZT2-AS1	NA	NA	NA	NA	SZT2 antisense RNA 1 [Source:HGNC Symbol;Acc:HGNC:41225]	Exon (ENST00000634258/ENSG00000198198, exon 69 of 72)	-0.813	0.0380189	0.355	up	0.203357	-2.29792	1	1	down	no	0.053021	0	0.203816	0.056913
chr1	43622230	43622409	180	ENSG00000142949	ENST00000359947	91347	PTPRF	GO:0004721(phosphoprotein phosphatase activity);GO:0004725(protein tyrosine phosphatase activity);GO:0005001(transmembrane receptor protein tyrosine phosphatase activity);GO:0005515(protein binding);GO:0005886(plasma membrane);GO:0005887(integral component of plasma membrane);GO:0006470(protein dephosphorylation);GO:0007155(cell adhesion);GO:0007185(transmembrane receptor protein tyrosine phospha…	04514(Cell adhesion molecules (CAMs));04520(Adherens junction);04910(Insulin signaling pathway);04931(Insulin resistance);04931(Insulin resistance)	K05695	EC:3.1.3.48	protein tyrosine phosphatase, receptor type F [Source:HGNC Symbol;Acc:HGNC:9670]	3' UTR	-4.29	2.45471e-06	-0.516	down	1.01509	0.0216104	0.96304	1	up	no	33.6369	33.4268	27.1756	38.891
chr1	43690723	43690813	91	ENSG00000066135	ENST00000372396	40574	KDM4A	GO:0001650(fibrillar center);GO:0005515(protein binding);GO:0005634(nucleus);GO:0005654(nucleoplasm);GO:0005829(cytosol);GO:0006325(chromatin organization);GO:0006338(chromatin remodeling);GO:0008270(zinc ion binding);GO:0010507(negative regulation of autophagy);GO:0010629(negative regulation of gene expression);GO:0016032(viral process);GO:0016491(oxidoreductase activity);GO:0016577(histone deme…	NA	K06709	EC:1.14.11.-	lysine demethylase 4A [Source:HGNC Symbol;Acc:HGNC:22978]	Exon (ENST00000481296/ENSG00000066135, exon 1 of 3)	-0.476	0.132739	0.892	up	1.01614	0.0230946	0.98616	1	up	no	15.0667	15.7337	14.2939	16.0174
chr1	43920534	43931014	10481	ENSG00000126091	ENST00000347631	213037	ST3GAL3	GO:0000139(Golgi membrane);GO:0003836(beta-galactoside (CMP) alpha-2,3-sialyltransferase activity);GO:0005576(extracellular region);GO:0005794(Golgi apparatus);GO:0006486(protein glycosylation);GO:0008118(N-acetyllactosaminide alpha-2,3-sialyltransferase activity);GO:0008373(sialyltransferase activity);GO:0016020(membrane);GO:0016021(integral component of membrane);GO:0016266(O-glycan processing)…	00514(Other types of O-glycan biosynthesis);00515(Mannose type O-glycan biosynthesis);00533(Glycosaminoglycan biosynthesis - keratan sulfate);00601(Glycosphingolipid biosynthesis - lacto and neolacto series);00601(Glycosphingolipid biosynthesis - lacto and neolacto series)	K00781	EC:2.4.99.6	ST3 beta-galactoside alpha-2,3-sialyltransferase 3 [Source:HGNC Symbol;Acc:HGNC:10866]	3' UTR	-1.59	0.00323594	0.304	up	0.814062	-0.29679	0.350208	1	down	no	0.51375	0.470816	0.661528	0.547921
chr1	43912966	43914344	1379	ENSG00000126091	ENST00000347631	205469	ST3GAL3	GO:0000139(Golgi membrane);GO:0003836(beta-galactoside (CMP) alpha-2,3-sialyltransferase activity);GO:0005576(extracellular region);GO:0005794(Golgi apparatus);GO:0006486(protein glycosylation);GO:0008118(N-acetyllactosaminide alpha-2,3-sialyltransferase activity);GO:0008373(sialyltransferase activity);GO:0016020(membrane);GO:0016021(integral component of membrane);GO:0016266(O-glycan processing)…	00514(Other types of O-glycan biosynthesis);00515(Mannose type O-glycan biosynthesis);00533(Glycosaminoglycan biosynthesis - keratan sulfate);00601(Glycosphingolipid biosynthesis - lacto and neolacto series);00601(Glycosphingolipid biosynthesis - lacto and neolacto series)	K00781	EC:2.4.99.6	ST3 beta-galactoside alpha-2,3-sialyltransferase 3 [Source:HGNC Symbol;Acc:HGNC:10866]	3' UTR	-0.527	0.107399	0.421	up	0.814062	-0.29679	0.350208	1	down	no	0.51375	0.470816	0.661528	0.547921
chr1	43920481	43920922	442	ENSG00000126091	ENST00000347631	212984	ST3GAL3	GO:0000139(Golgi membrane);GO:0003836(beta-galactoside (CMP) alpha-2,3-sialyltransferase activity);GO:0005576(extracellular region);GO:0005794(Golgi apparatus);GO:0006486(protein glycosylation);GO:0008118(N-acetyllactosaminide alpha-2,3-sialyltransferase activity);GO:0008373(sialyltransferase activity);GO:0016020(membrane);GO:0016021(integral component of membrane);GO:0016266(O-glycan processing)…	00514(Other types of O-glycan biosynthesis);00515(Mannose type O-glycan biosynthesis);00533(Glycosaminoglycan biosynthesis - keratan sulfate);00601(Glycosphingolipid biosynthesis - lacto and neolacto series);00601(Glycosphingolipid biosynthesis - lacto and neolacto series)	K00781	EC:2.4.99.6	ST3 beta-galactoside alpha-2,3-sialyltransferase 3 [Source:HGNC Symbol;Acc:HGNC:10866]	3' UTR	-0.602	0.0794328	0.365	up	0.814062	-0.29679	0.350208	1	down	no	0.51375	0.470816	0.661528	0.547921
chr1	43930146	43931165	1020	ENSG00000126091	ENST00000347631	222649	ST3GAL3	GO:0000139(Golgi membrane);GO:0003836(beta-galactoside (CMP) alpha-2,3-sialyltransferase activity);GO:0005576(extracellular region);GO:0005794(Golgi apparatus);GO:0006486(protein glycosylation);GO:0008118(N-acetyllactosaminide alpha-2,3-sialyltransferase activity);GO:0008373(sialyltransferase activity);GO:0016020(membrane);GO:0016021(integral component of membrane);GO:0016266(O-glycan processing)…	00514(Other types of O-glycan biosynthesis);00515(Mannose type O-glycan biosynthesis);00533(Glycosaminoglycan biosynthesis - keratan sulfate);00601(Glycosphingolipid biosynthesis - lacto and neolacto series);00601(Glycosphingolipid biosynthesis - lacto and neolacto series)	K00781	EC:2.4.99.6	ST3 beta-galactoside alpha-2,3-sialyltransferase 3 [Source:HGNC Symbol;Acc:HGNC:10866]	3' UTR	-1.33	0.00707946	0.31	up	0.814062	-0.29679	0.350208	1	down	no	0.51375	0.470816	0.661528	0.547921
chr1	43933380	43937240	3861	ENSG00000117407	ENST00000477048	0	ARTN	GO:0000165(MAPK cascade);GO:0005102(signaling receptor binding);GO:0005515(protein binding);GO:0005576(extracellular region);GO:0005615(extracellular space);GO:0007165(signal transduction);GO:0007405(neuroblast proliferation);GO:0007411(axon guidance);GO:0007422(peripheral nervous system development);GO:0008083(growth factor activity);GO:0010469(regulation of signaling receptor activity);GO:00509…	NA	NA	NA	artemin [Source:HGNC Symbol;Acc:HGNC:727]	5' UTR	-25.9	5.01187e-29	0.385	up	1.09595	0.132182	0.75313	1	up	no	6.61193	7.94314	5.85038	7.4304
chr1	43991703	43992000	298	ENSG00000159214	ENST00000490064	0	CCDC24	GO:0001835(blastocyst hatching);GO:0005515(protein binding);GO:0005515(protein binding)	NA	NA	NA	coiled-coil domain containing 24 [Source:HGNC Symbol;Acc:HGNC:28688]	5' UTR	-0.682	0.0588844	0.56	up	0.824793	-0.277896	0.376638	1	down	no	2.39947	2.88738	3.28757	3.12234
chr1	43994421	43994571	151	ENSG00000159214	ENST00000486064	3062	CCDC24	GO:0001835(blastocyst hatching);GO:0005515(protein binding);GO:0005515(protein binding)	NA	NA	NA	coiled-coil domain containing 24 [Source:HGNC Symbol;Acc:HGNC:28688]	3' UTR	-0.354	0.228034	-1.04	down	0.824793	-0.277896	0.376638	1	down	no	2.39947	2.88738	3.28757	3.12234
chr1	44412023	44419379	7357	ENSG00000187147	ENST00000470498	0	RNF220	GO:0004842(ubiquitin-protein transferase activity);GO:0005515(protein binding);GO:0005737(cytoplasm);GO:0016567(protein ubiquitination);GO:0016740(transferase activity);GO:0046872(metal ion binding);GO:0051865(protein autoubiquitination);GO:0061630(ubiquitin protein ligase activity);GO:0090263(positive regulation of canonical Wnt signaling pathway);GO:0090263(positive regulation of canonical Wnt …	NA	NA	NA	ring finger protein 220 [Source:HGNC Symbol;Acc:HGNC:25552]	5' UTR	-0.776	0.042658	0.744	up	0.803327	-0.315941	0.247789	1	down	no	6.54921	9.62485	12.0991	8.03476
chr1	44631914	44632356	443	ENSG00000187147	ENST00000474064	0	RNF220	GO:0004842(ubiquitin-protein transferase activity);GO:0005515(protein binding);GO:0005737(cytoplasm);GO:0016567(protein ubiquitination);GO:0016740(transferase activity);GO:0046872(metal ion binding);GO:0051865(protein autoubiquitination);GO:0061630(ubiquitin protein ligase activity);GO:0090263(positive regulation of canonical Wnt signaling pathway);GO:0090263(positive regulation of canonical Wnt …	NA	NA	NA	ring finger protein 220 [Source:HGNC Symbol;Acc:HGNC:25552]	5' UTR	-3.61	1.38038e-05	0.305	up	0.803327	-0.315941	0.247789	1	down	no	6.54921	9.62485	12.0991	8.03476
chr1	44700961	44704170	3210	ENSG00000198520	ENST00000434520	0	ARMH1	NA	NA	NA	NA	armadillo-like helical domain containing 1 [Source:HGNC Symbol;Acc:HGNC:34345]	3' UTR	-0.277	0.350752	1.21	up	0.352481	-1.50438	1	1	down	no	0.00764278	0.0493938	0.115205	0.0466099
chr1	44805630	44805990	361	ENSG00000173846	ENST00000372201	5253	PLK3	GO:0000082(G1/S transition of mitotic cell cycle);GO:0000086(G2/M transition of mitotic cell cycle);GO:0000122(negative regulation of transcription by RNA polymerase II);GO:0000166(nucleotide binding);GO:0000278(mitotic cell cycle);GO:0000302(response to reactive oxygen species);GO:0000922(spindle pole);GO:0002039(p53 binding);GO:0004672(protein kinase activity);GO:0004674(protein serine/threonin…	04068(FoxO signaling pathway);04625(C-type lectin receptor signaling pathway);05152(Tuberculosis);05152(Tuberculosis)	NA	NA	polo like kinase 3 [Source:HGNC Symbol;Acc:HGNC:2154]	3' UTR	-0.984	0.0213796	-0.436	down	0.896691	-0.157316	0.561903	1	down	no	4.42833	4.6706	4.92928	5.21795
chr1	44813706	44813796	91	ENSG00000222009	ENST00000450269	5224	BTBD19	GO:0005515(protein binding);GO:0005515(protein binding)	NA	NA	NA	BTB domain containing 19 [Source:HGNC Symbol;Acc:HGNC:27145]	3' UTR	-0.284	0.334965	1.81	up	0.9346	-0.0975784	1	1	down	no	0.121868	0.206325	0.176033	0.175124
chr1	45304060	45304180	121	ENSG00000162415	ENST00000464588	2029	ZSWIM5	GO:0005615(extracellular space);GO:0008270(zinc ion binding);GO:0031462(Cul2-RING ubiquitin ligase complex);GO:0046872(metal ion binding);GO:1902667(regulation of axon guidance)	NA	NA	NA	zinc finger SWIM-type containing 5 [Source:HGNC Symbol;Acc:HGNC:29299]	Exon (ENST00000626198/ENSG00000281912, exon 1 of 1)	-0.387	0.194536	-1.13	down	1.35854	0.442056	0.386986	1	up	no	0.211064	0.283427	0.18793	0.176057
chr1	45304240	45304750	511	ENSG00000162415	ENST00000464588	1459	ZSWIM5	GO:0005615(extracellular space);GO:0008270(zinc ion binding);GO:0031462(Cul2-RING ubiquitin ligase complex);GO:0046872(metal ion binding);GO:1902667(regulation of axon guidance)	NA	NA	NA	zinc finger SWIM-type containing 5 [Source:HGNC Symbol;Acc:HGNC:29299]	Exon (ENST00000626198/ENSG00000281912, exon 1 of 1)	-0.471	0.135519	-0.515	down	1.35854	0.442056	0.386986	1	up	no	0.211064	0.283427	0.18793	0.176057
chr1	45305199	45305559	361	ENSG00000162415	ENST00000464588	650	ZSWIM5	GO:0005615(extracellular space);GO:0008270(zinc ion binding);GO:0031462(Cul2-RING ubiquitin ligase complex);GO:0046872(metal ion binding);GO:1902667(regulation of axon guidance)	NA	NA	NA	zinc finger SWIM-type containing 5 [Source:HGNC Symbol;Acc:HGNC:29299]	Exon (ENST00000626198/ENSG00000281912, exon 1 of 1)	-0.871	0.030903	-1.51	down	1.35854	0.442056	0.386986	1	up	no	0.211064	0.283427	0.18793	0.176057
chr1	45583846	45584011	166	ENSG00000132780	ENST00000437901	0	NASP	GO:0000082(G1/S transition of mitotic cell cycle);GO:0000790(nuclear chromatin);GO:0001824(blastocyst development);GO:0005515(protein binding);GO:0005634(nucleus);GO:0005654(nucleoplasm);GO:0005737(cytoplasm);GO:0006260(DNA replication);GO:0006335(DNA replication-dependent nucleosome assembly);GO:0006336(DNA replication-independent nucleosome assembly);GO:0007049(cell cycle);GO:0008283(cell popul…	NA	K11291	NA	nuclear autoantigenic sperm protein [Source:HGNC Symbol;Acc:HGNC:7644]	5' UTR	-0.428	0.16293	-0.443	down	0.971432	-0.0418153	0.788676	1	down	no	33.9191	35.2147	37.2003	33.9665
chr1	45588726	45588786	61	ENSG00000132780	ENST00000437901	4880	NASP	GO:0000082(G1/S transition of mitotic cell cycle);GO:0000790(nuclear chromatin);GO:0001824(blastocyst development);GO:0005515(protein binding);GO:0005634(nucleus);GO:0005654(nucleoplasm);GO:0005737(cytoplasm);GO:0006260(DNA replication);GO:0006335(DNA replication-dependent nucleosome assembly);GO:0006336(DNA replication-independent nucleosome assembly);GO:0007049(cell cycle);GO:0008283(cell popul…	NA	K11291	NA	nuclear autoantigenic sperm protein [Source:HGNC Symbol;Acc:HGNC:7644]	3' UTR	-0.273	0.359749	0.0769	up	0.971432	-0.0418153	0.788676	1	down	no	33.9191	35.2147	37.2003	33.9665
chr1	45617446	45618245	800	ENSG00000132780	ENST00000537798	33458	NASP	GO:0000082(G1/S transition of mitotic cell cycle);GO:0000790(nuclear chromatin);GO:0001824(blastocyst development);GO:0005515(protein binding);GO:0005634(nucleus);GO:0005654(nucleoplasm);GO:0005737(cytoplasm);GO:0006260(DNA replication);GO:0006335(DNA replication-dependent nucleosome assembly);GO:0006336(DNA replication-independent nucleosome assembly);GO:0007049(cell cycle);GO:0008283(cell popul…	NA	K11291	NA	nuclear autoantigenic sperm protein [Source:HGNC Symbol;Acc:HGNC:7644]	3' UTR	-5.66	7.58578e-08	0.315	up	0.971432	-0.0418153	0.788676	1	down	no	33.9191	35.2147	37.2003	33.9665
chr1	46034775	46036122	1348	ENSG00000086015	ENST00000361297	231163	MAST2	GO:0000166(nucleotide binding);GO:0000287(magnesium ion binding);GO:0004672(protein kinase activity);GO:0004674(protein serine/threonine kinase activity);GO:0005515(protein binding);GO:0005524(ATP binding);GO:0005737(cytoplasm);GO:0005856(cytoskeleton);GO:0005886(plasma membrane);GO:0006468(protein phosphorylation);GO:0007010(cytoskeleton organization);GO:0008017(microtubule binding);GO:0015630(m…	NA	K08789	EC:2.7.11.1	microtubule associated serine/threonine kinase 2 [Source:HGNC Symbol;Acc:HGNC:19035]	3' UTR	-5.26	2.0893e-07	0.279	up	0.885214	-0.175902	0.422156	1	down	no	8.24149	8.89539	9.37852	9.9805
chr1	46203334	46220451	17118	ENSG00000085998	ENST00000396420	0	POMGNT1	GO:0000139(Golgi membrane);GO:0005515(protein binding);GO:0005794(Golgi apparatus);GO:0006486(protein glycosylation);GO:0006493(protein O-linked glycosylation);GO:0008375(acetylglucosaminyltransferase activity);GO:0016020(membrane);GO:0016021(integral component of membrane);GO:0016266(O-glycan processing);GO:0016740(transferase activity);GO:0016757(transferase activity, transferring glycosyl grou…	00515(Mannose type O-glycan biosynthesis);00515(Mannose type O-glycan biosynthesis)	K09666	EC:2.4.1.-	protein O-linked mannose N-acetylglucosaminyltransferase 1 (beta 1,2-) [Source:HGNC Symbol;Acc:HGNC:19139]	5' UTR	-1.53	0.00398107	0.297	up	0.812702	-0.299202	0.262278	1	down	no	10.734	11.9314	10.4758	17.4132
chr1	46220809	46221167	359	ENSG00000171357	ENST00000371980	17475	LURAP1	GO:0001819(positive regulation of cytokine production);GO:0005515(protein binding);GO:0005737(cytoplasm);GO:0016477(cell migration);GO:0031032(actomyosin structure organization);GO:0042641(actomyosin);GO:0043123(positive regulation of I-kappaB kinase/NF-kappaB signaling);GO:0043231(intracellular membrane-bounded organelle)	NA	NA	NA	leucine rich adaptor protein 1 [Source:HGNC Symbol;Acc:HGNC:32327]	3' UTR	-0.967	0.0229087	-0.954	down	0.791368	-0.337579	0.314825	1	down	no	3.81493	3.31167	4.37054	4.63487
chr1	46303698	46309246	5549	ENSG00000173660	ENST00000311672	0	UQCRH	GO:0005515(protein binding);GO:0005739(mitochondrion);GO:0005743(mitochondrial inner membrane);GO:0005746(mitochondrial respirasome);GO:0005750(mitochondrial respiratory chain complex III);GO:0006119(oxidative phosphorylation);GO:0006122(mitochondrial electron transport, ubiquinol to cytochrome c);GO:0008121(ubiquinol-cytochrome-c reductase activity);GO:0009060(aerobic respiration);GO:0016020(mem…	00190(Oxidative phosphorylation);04260(Cardiac muscle contraction);04714(Thermogenesis);04932(Non-alcoholic fatty liver disease (NAFLD));05010(Alzheimer disease);05012(Parkinson disease);05016(Huntington disease);05016(Huntington disease)	K00416	NA	ubiquinol-cytochrome c reductase hinge protein [Source:HGNC Symbol;Acc:HGNC:12590]	5' UTR	-38.1	1.99526e-41	0.43	up	0.779638	-0.359124	0.123508	1	down	no	116.084	97.9374	143.764	130.75
chr1	46364434	46364643	210	ENSG00000117481	ENST00000307089	23645	NSUN4	GO:0003723(RNA binding);GO:0005515(protein binding);GO:0005739(mitochondrion);GO:0005759(mitochondrial matrix);GO:0005762(mitochondrial large ribosomal subunit);GO:0006364(rRNA processing);GO:0008168(methyltransferase activity);GO:0009383(rRNA (cytosine-C5-)-methyltransferase activity);GO:0016740(transferase activity);GO:0019843(rRNA binding);GO:0031167(rRNA methylation);GO:0032259(methylation);G…	NA	K21970	EC:2.1.1.-	NOP2/Sun RNA methyltransferase family member 4 [Source:HGNC Symbol;Acc:HGNC:31802]	3' UTR	-1.19	0.0109648	-0.817	down	1.07917	0.109923	0.806732	1	up	no	4.09879	2.50527	2.77611	3.34346
chr1	47437156	47437335	180	ENSG00000186564	ENST00000334793	1139	FOXD2	GO:0000981(DNA-binding transcription factor activity, RNA polymerase II-specific);GO:0001228(DNA-binding transcription activator activity, RNA polymerase II-specific);GO:0003677(DNA binding);GO:0003700(DNA-binding transcription factor activity);GO:0005634(nucleus);GO:0006355(regulation of transcription, DNA-templated);GO:0006357(regulation of transcription by RNA polymerase II);GO:0009653(anatomi…	NA	NA	NA	forkhead box D2 [Source:HGNC Symbol;Acc:HGNC:3803]	5' UTR	-0.267	0.375837	-0.544	down	1.24846	0.320149	0.479636	1	up	no	0.813358	0.663556	0.584854	0.598135
chr1	47437755	47439822	2068	ENSG00000186564	ENST00000334793	1738	FOXD2	GO:0000981(DNA-binding transcription factor activity, RNA polymerase II-specific);GO:0001228(DNA-binding transcription activator activity, RNA polymerase II-specific);GO:0003677(DNA binding);GO:0003700(DNA-binding transcription factor activity);GO:0005634(nucleus);GO:0006355(regulation of transcription, DNA-templated);GO:0006357(regulation of transcription by RNA polymerase II);GO:0009653(anatomi…	NA	NA	NA	forkhead box D2 [Source:HGNC Symbol;Acc:HGNC:3803]	5' UTR	-1.37	0.00645654	-0.791	down	1.24846	0.320149	0.479636	1	up	no	0.813358	0.663556	0.584854	0.598135
chr1	47440152	47440242	91	ENSG00000186564	ENST00000334793	4135	FOXD2	GO:0000981(DNA-binding transcription factor activity, RNA polymerase II-specific);GO:0001228(DNA-binding transcription activator activity, RNA polymerase II-specific);GO:0003677(DNA binding);GO:0003700(DNA-binding transcription factor activity);GO:0005634(nucleus);GO:0006355(regulation of transcription, DNA-templated);GO:0006357(regulation of transcription by RNA polymerase II);GO:0009653(anatomi…	NA	NA	NA	forkhead box D2 [Source:HGNC Symbol;Acc:HGNC:3803]	3' UTR	-0.246	0.440555	0.566	up	1.24846	0.320149	0.479636	1	up	no	0.813358	0.663556	0.584854	0.598135
chr1	47440481	47440631	151	ENSG00000186564	ENST00000334793	4464	FOXD2	GO:0000981(DNA-binding transcription factor activity, RNA polymerase II-specific);GO:0001228(DNA-binding transcription activator activity, RNA polymerase II-specific);GO:0003677(DNA binding);GO:0003700(DNA-binding transcription factor activity);GO:0005634(nucleus);GO:0006355(regulation of transcription, DNA-templated);GO:0006357(regulation of transcription by RNA polymerase II);GO:0009653(anatomi…	NA	NA	NA	forkhead box D2 [Source:HGNC Symbol;Acc:HGNC:3803]	3' UTR	-0.26	0.396278	-1.07	down	1.24846	0.320149	0.479636	1	up	no	0.813358	0.663556	0.584854	0.598135
chr1	50423609	50424479	871	ENSG00000284700	ENST00000641778	0	AL049637	NA	NA	NA	NA	novel transcript	Exon (ENST00000641778/ENSG00000284700, exon 1 of 3)	-0.36	0.22182	-0.498	down	1.30555	0.384652	0.490216	1	up	no	0.935121	1.14337	0.783263	0.808787
chr1	50968594	50974634	6041	ENSG00000123080	ENST00000396148	0	CDKN2C	GO:0000079(regulation of cyclin-dependent protein serine/threonine kinase activity);GO:0000082(G1/S transition of mitotic cell cycle);GO:0004861(cyclin-dependent protein serine/threonine kinase inhibitor activity);GO:0005515(protein binding);GO:0005634(nucleus);GO:0005737(cytoplasm);GO:0005829(cytosol);GO:0007049(cell cycle);GO:0007050(cell cycle arrest);GO:0008285(negative regulation of cell pop…	01522(Endocrine resistance);04110(Cell cycle);04934(Cushing syndrome);05166(Human T-cell leukemia virus 1 infection);05202(Transcriptional misregulation in cancer);05202(Transcriptional misregulation in cancer)	NA	NA	cyclin dependent kinase inhibitor 2C [Source:HGNC Symbol;Acc:HGNC:1789]	5' UTR	-2.25	0.000512861	-0.131	down	1.52315	0.607056	0.028135	0.650723	up	no	18.9461	16.712	11.6076	11.8032
chr1	52086222	52086342	121	ENSG00000134717	ENST00000477828	30023	BTF3L4	GO:0005515(protein binding);GO:0005515(protein binding)	NA	NA	NA	basic transcription factor 3 like 4 [Source:HGNC Symbol;Acc:HGNC:30547]	3' UTR	-0.507	0.116145	-0.307	down	1.78109	0.832759	0.005211	0.278952	up	no	6.50112	9.29191	4.54866	4.31841
chr1	52086581	52086891	311	ENSG00000134717	ENST00000477828	30382	BTF3L4	GO:0005515(protein binding);GO:0005515(protein binding)	NA	NA	NA	basic transcription factor 3 like 4 [Source:HGNC Symbol;Acc:HGNC:30547]	3' UTR	-6.19	1.99526e-08	-0.884	down	1.78109	0.832759	0.005211	0.278952	up	no	6.50112	9.29191	4.54866	4.31841
chr1	52344882	52346626	1745	ENSG00000154222	ENST00000470844	8239	CC2D1B	GO:0000122(negative regulation of transcription by RNA polymerase II);GO:0000978(RNA polymerase II proximal promoter sequence-specific DNA binding);GO:0001227(DNA-binding transcription repressor activity, RNA polymerase II-specific);GO:0005515(protein binding);GO:0005634(nucleus);GO:0005654(nucleoplasm);GO:0043231(intracellular membrane-bounded organelle);GO:0043231(intracellular membrane-bounded…	NA	K18260	NA	coiled-coil and C2 domain containing 1B [Source:HGNC Symbol;Acc:HGNC:29386]	3' UTR	-0.949	0.0239883	0.31	up	1.01617	0.023136	0.995051	1	up	no	5.62792	6.19413	5.76782	5.86616
chr1	52368737	52369244	508	ENSG00000224680	ENST00000497678	60	PLA2G12AP1	NA	NA	NA	NA	phospholipase A2 group XIIA pseudogene 1 [Source:HGNC Symbol;Acc:HGNC:39248]	Exon (ENST00000497678/ENSG00000224680, exon 1 of 1)	-0.501	0.119399	0.723	up	0.786817	-0.345901	1	1	down	no	0.178419	0.568399	0.361811	0.587353
chr1	52417460	52418267	808	ENSG00000134744	ENST00000528457	12960	TUT4	GO:0000289(nuclear-transcribed mRNA poly(A) tail shortening);GO:0001556(oocyte maturation);GO:0001816(cytokine production);GO:0003676(nucleic acid binding);GO:0003723(RNA binding);GO:0005515(protein binding);GO:0005615(extracellular space);GO:0005634(nucleus);GO:0005730(nucleolus);GO:0005737(cytoplasm);GO:0005829(cytosol);GO:0008270(zinc ion binding);GO:0010526(negative regulation of transpositio…	NA	K13291	EC:2.7.7.52	terminal uridylyl transferase 4 [Source:HGNC Symbol;Acc:HGNC:28981]	3' UTR	-5.5	1.12202e-07	-0.385	down	1.0077	0.0110625	0.993663	1	up	no	3.30103	3.16826	4.13453	2.28534
chr1	52857057	52860785	3729	ENSG00000203995	ENST00000612017	14546	ZYG11A	GO:0031462(Cul2-RING ubiquitin ligase complex);GO:0031462(Cul2-RING ubiquitin ligase complex)	NA	K10350	NA	zyg-11 family member A, cell cycle regulator [Source:HGNC Symbol;Acc:HGNC:32058]	5' UTR	-0.692	0.057544	-0.313	down	0.877986	-0.18773	0.546933	1	down	no	2.33099	2.48295	3.18628	2.29666
chr1	52994607	52995893	1287	ENSG00000226147	ENST00000427668	0	TUBBP10	NA	NA	NA	NA	tubulin beta class I pseudogene 10 [Source:HGNC Symbol;Acc:HGNC:42344]	3' UTR	-0.794	0.0398107	0.697	up	1.27358	0.348894	1	1	up	no	0.173861	0.120924	0.157289	0.074172
chr1	52994726	52995908	1183	ENSG00000226147	ENST00000427668	0	TUBBP10	NA	NA	NA	NA	tubulin beta class I pseudogene 10 [Source:HGNC Symbol;Acc:HGNC:42344]	3' UTR	-0.556	0.0954993	0.53	up	1.27358	0.348894	1	1	up	no	0.173861	0.120924	0.157289	0.074172
chr1	53197061	53197418	358	ENSG00000157184	ENST00000636867	269	CPT2	GO:0004095(carnitine O-palmitoyltransferase activity);GO:0005654(nucleoplasm);GO:0005730(nucleolus);GO:0005739(mitochondrion);GO:0005743(mitochondrial inner membrane);GO:0006629(lipid metabolic process);GO:0006631(fatty acid metabolic process);GO:0006635(fatty acid beta-oxidation);GO:0006853(carnitine shuttle);GO:0016020(membrane);GO:0016740(transferase activity);GO:0016746(transferase activity, …	00071(Fatty acid degradation);03320(PPAR signaling pathway);04714(Thermogenesis);04714(Thermogenesis)	NA	NA	carnitine palmitoyltransferase 2 [Source:HGNC Symbol;Acc:HGNC:2330]	3' UTR	-0.348	0.234963	0.188	up	0.964627	-0.0519566	0.775121	1	down	no	5.34121	5.04816	5.69378	5.07656
chr1	53200705	53200974	270	ENSG00000157184	ENST00000636867	3913	CPT2	GO:0004095(carnitine O-palmitoyltransferase activity);GO:0005654(nucleoplasm);GO:0005730(nucleolus);GO:0005739(mitochondrion);GO:0005743(mitochondrial inner membrane);GO:0006629(lipid metabolic process);GO:0006631(fatty acid metabolic process);GO:0006635(fatty acid beta-oxidation);GO:0006853(carnitine shuttle);GO:0016020(membrane);GO:0016740(transferase activity);GO:0016746(transferase activity, …	00071(Fatty acid degradation);03320(PPAR signaling pathway);04714(Thermogenesis);04714(Thermogenesis)	NA	NA	carnitine palmitoyltransferase 2 [Source:HGNC Symbol;Acc:HGNC:2330]	3' UTR	-0.637	0.0707946	-0.366	down	0.964627	-0.0519566	0.775121	1	down	no	5.34121	5.04816	5.69378	5.07656
chr1	53202291	53202591	301	ENSG00000157184	ENST00000636867	5499	CPT2	GO:0004095(carnitine O-palmitoyltransferase activity);GO:0005654(nucleoplasm);GO:0005730(nucleolus);GO:0005739(mitochondrion);GO:0005743(mitochondrial inner membrane);GO:0006629(lipid metabolic process);GO:0006631(fatty acid metabolic process);GO:0006635(fatty acid beta-oxidation);GO:0006853(carnitine shuttle);GO:0016020(membrane);GO:0016740(transferase activity);GO:0016746(transferase activity, …	00071(Fatty acid degradation);03320(PPAR signaling pathway);04714(Thermogenesis);04714(Thermogenesis)	NA	NA	carnitine palmitoyltransferase 2 [Source:HGNC Symbol;Acc:HGNC:2330]	3' UTR	-1.93	0.00123027	0.572	up	0.964627	-0.0519566	0.775121	1	down	no	5.34121	5.04816	5.69378	5.07656
chr1	53210000	53213479	3480	ENSG00000236723	ENST00000629810	0	AL606760	NA	NA	NA	NA	novel transcript, antisense to CPT2	3' UTR	-1.08	0.0154882	0.102	up	1.92772	0.946895	1	1	up	no	0.291089	0.140508	0.105065	0.118825
chr1	53213868	53214197	330	ENSG00000157184	ENST00000636867	17076	CPT2	GO:0004095(carnitine O-palmitoyltransferase activity);GO:0005654(nucleoplasm);GO:0005730(nucleolus);GO:0005739(mitochondrion);GO:0005743(mitochondrial inner membrane);GO:0006629(lipid metabolic process);GO:0006631(fatty acid metabolic process);GO:0006635(fatty acid beta-oxidation);GO:0006853(carnitine shuttle);GO:0016020(membrane);GO:0016740(transferase activity);GO:0016746(transferase activity, …	00071(Fatty acid degradation);03320(PPAR signaling pathway);04714(Thermogenesis);04714(Thermogenesis)	NA	NA	carnitine palmitoyltransferase 2 [Source:HGNC Symbol;Acc:HGNC:2330]	3' UTR	-5.77	5.7544e-08	-0.601	down	0.964627	-0.0519566	0.775121	1	down	no	5.34121	5.04816	5.69378	5.07656
chr1	53328233	53331204	2972	ENSG00000225675	ENST00000445039	0	LINC01771	NA	NA	NA	NA	long intergenic non-protein coding RNA 1771 [Source:HGNC Symbol;Acc:HGNC:52561]	Exon (ENST00000445039/ENSG00000225675, exon 1 of 3)	-0.247	0.436516	1.3	up	0.456614	-1.13095	1	1	down	no	0.226689	0.067025	0.270637	0.372606
chr1	54054468	54097211	42744	ENSG00000225183	ENST00000444055	0	NA	NA	NA	NA	NA	NA	3' UTR	-1.72	0.00229087	-0.247	down	1	0	1	1	no	no	NA	NA	NA	NA
chr1	54607189	54630747	23559	ENSG00000162391	ENST00000302250	0	FAM151A	GO:0003674(molecular_function);GO:0008150(biological_process);GO:0016020(membrane);GO:0016021(integral component of membrane);GO:0070062(extracellular exosome)	NA	NA	NA	family with sequence similarity 151 member A [Source:HGNC Symbol;Acc:HGNC:25032]	5' UTR	-1.19	0.0109648	0.233	up	1.17494	0.232584	1	1	up	no	0.057786	0.0737839	0.018028	0.0939523
chr1	54728394	54742308	13915	ENSG00000243725	ENST00000486091	0	TTC4	GO:0005515(protein binding);GO:0005515(protein binding)	NA	NA	NA	tetratricopeptide repeat domain 4 [Source:HGNC Symbol;Acc:HGNC:12394]	3' UTR	-7.54	6.91831e-10	0.268	up	0.873812	-0.194605	0.403336	1	down	no	13.3735	16.286	16.3991	17.5436
chr1	54737540	54742657	5118	ENSG00000243725	ENST00000371281	21679	TTC4	GO:0005515(protein binding);GO:0005515(protein binding)	NA	NA	NA	tetratricopeptide repeat domain 4 [Source:HGNC Symbol;Acc:HGNC:12394]	3' UTR	-8.97	1.99526e-11	0.336	up	0.873812	-0.194605	0.403336	1	down	no	13.3735	16.286	16.3991	17.5436
chr1	61082589	61082739	151	ENSG00000162599	ENST00000371187	0	NFIA	GO:0000122(negative regulation of transcription by RNA polymerase II);GO:0000978(RNA polymerase II proximal promoter sequence-specific DNA binding);GO:0000981(DNA-binding transcription factor activity, RNA polymerase II-specific);GO:0001228(DNA-binding transcription activator activity, RNA polymerase II-specific);GO:0003677(DNA binding);GO:0003682(chromatin binding);GO:0003700(DNA-binding transcr…	NA	K09168	NA	nuclear factor I A [Source:HGNC Symbol;Acc:HGNC:7784]	5' UTR	-0.288	0.328095	-0.567	down	1.40563	0.491222	0.233243	1	up	no	0.496162	0.558469	0.424317	0.325971
chr1	61088189	61132713	44525	ENSG00000162599	ENST00000496712	0	NFIA	GO:0000122(negative regulation of transcription by RNA polymerase II);GO:0000978(RNA polymerase II proximal promoter sequence-specific DNA binding);GO:0000981(DNA-binding transcription factor activity, RNA polymerase II-specific);GO:0001228(DNA-binding transcription activator activity, RNA polymerase II-specific);GO:0003677(DNA binding);GO:0003682(chromatin binding);GO:0003700(DNA-binding transcr…	NA	K09168	NA	nuclear factor I A [Source:HGNC Symbol;Acc:HGNC:7784]	5' UTR	-0.493	0.123027	-0.459	down	1.40563	0.491222	0.233243	1	up	no	0.496162	0.558469	0.424317	0.325971
chr1	61404209	61455863	51655	ENSG00000162599	ENST00000493627	0	NFIA	GO:0000122(negative regulation of transcription by RNA polymerase II);GO:0000978(RNA polymerase II proximal promoter sequence-specific DNA binding);GO:0000981(DNA-binding transcription factor activity, RNA polymerase II-specific);GO:0001228(DNA-binding transcription activator activity, RNA polymerase II-specific);GO:0003677(DNA binding);GO:0003682(chromatin binding);GO:0003700(DNA-binding transcr…	NA	K09168	NA	nuclear factor I A [Source:HGNC Symbol;Acc:HGNC:7784]	3' UTR	-1.48	0.00467735	-0.739	down	1.40563	0.491222	0.233243	1	up	no	0.496162	0.558469	0.424317	0.325971
chr1	62443185	62450844	7660	ENSG00000162607	ENST00000452143	6888	USP1	GO:0001501(skeletal system development);GO:0004197(cysteine-type endopeptidase activity);GO:0004843(thiol-dependent ubiquitin-specific protease activity);GO:0005515(protein binding);GO:0005634(nucleus);GO:0005654(nucleoplasm);GO:0006281(DNA repair);GO:0006282(regulation of DNA repair);GO:0006508(proteolysis);GO:0006511(ubiquitin-dependent protein catabolic process);GO:0006974(cellular response to…	03460(Fanconi anemia pathway);03460(Fanconi anemia pathway)	K11832	EC:3.4.19.12	ubiquitin specific peptidase 1 [Source:HGNC Symbol;Acc:HGNC:12607]	Exon (ENST00000452143/ENSG00000162607, exon 5 of 5)	-22.6	1.25893e-25	-0.298	down	1.33191	0.413496	0.121956	1	up	no	44.1497	42.8635	38.6474	26.6823
chr1	63323071	63324769	1699	ENSG00000230798	ENST00000431294	0	FOXD3-AS1	NA	NA	NA	NA	FOXD3 antisense RNA 1 [Source:HGNC Symbol;Acc:HGNC:40241]	3' UTR	-0.596	0.0812831	0.366	up	1.2452	0.316374	0.583581	1	up	no	1.23769	0.833112	0.985729	0.677306
chr1	64142539	64142929	391	ENSG00000185483	ENST00000371079	368522	ROR1	GO:0000166(nucleotide binding);GO:0001725(stress fiber);GO:0004672(protein kinase activity);GO:0004714(transmembrane receptor protein tyrosine kinase activity);GO:0005515(protein binding);GO:0005524(ATP binding);GO:0005737(cytoplasm);GO:0005886(plasma membrane);GO:0005887(integral component of plasma membrane);GO:0006468(protein phosphorylation);GO:0007169(transmembrane receptor protein tyrosine …	04310(Wnt signaling pathway)	K05122	EC:2.7.10.1	receptor tyrosine kinase like orphan receptor 1 [Source:HGNC Symbol;Acc:HGNC:10256]	3' UTR	-0.236	0.501187	1.14	up	5.29524	2.4047	0.000102749	0.0184023	up	yes	0.173412	0.138718	0.0194526	0.0394927
chr1	64159094	64177689	18596	ENSG00000223949	ENST00000424995	0	NA	NA	NA	NA	NA	NA	Exon (ENST00000371079/ENSG00000185483, exon 8 of 9)	-0.973	0.0223872	3.1	up	1	0	1	1	no	no	NA	NA	NA	NA
chr1	64178168	64179008	841	ENSG00000185483	ENST00000371079	404151	ROR1	GO:0000166(nucleotide binding);GO:0001725(stress fiber);GO:0004672(protein kinase activity);GO:0004714(transmembrane receptor protein tyrosine kinase activity);GO:0005515(protein binding);GO:0005524(ATP binding);GO:0005737(cytoplasm);GO:0005886(plasma membrane);GO:0005887(integral component of plasma membrane);GO:0006468(protein phosphorylation);GO:0007169(transmembrane receptor protein tyrosine …	04310(Wnt signaling pathway)	K05122	EC:2.7.10.1	receptor tyrosine kinase like orphan receptor 1 [Source:HGNC Symbol;Acc:HGNC:10256]	3' UTR	-1.4	0.00588844	-3.25	down	5.29524	2.4047	0.000102749	0.0184023	up	yes	0.173412	0.138718	0.0194526	0.0394927
chr1	64832813	64833232	420	ENSG00000162434	ENST00000342505	133317	JAK1	GO:0000165(MAPK cascade);GO:0000166(nucleotide binding);GO:0004672(protein kinase activity);GO:0004713(protein tyrosine kinase activity);GO:0004715(non-membrane spanning protein tyrosine kinase activity);GO:0005131(growth hormone receptor binding);GO:0005515(protein binding);GO:0005524(ATP binding);GO:0005634(nucleus);GO:0005737(cytoplasm);GO:0005768(endosome);GO:0005829(cytosol);GO:0005856(cytos…	01521(EGFR tyrosine kinase inhibitor resistance);04151(PI3K-Akt signaling pathway);04217(Necroptosis);04380(Osteoclast differentiation);04550(Signaling pathways regulating pluripotency of stem cells);04621(NOD-like receptor signaling pathway);04630(Jak-STAT signaling pathway);04658(Th1 and Th2 cell differentiation);04659(Th17 cell differentiation);05140(Leishmaniasis);05145(Toxoplasmosis);05152(T…	K11217	EC:2.7.10.2	Janus kinase 1 [Source:HGNC Symbol;Acc:HGNC:6190]	3' UTR	-1.53	0.00389045	-0.396	down	1.13366	0.180983	0.519992	1	up	no	15.3262	15.8487	13.7265	13.7728
chr1	67685201	67685841	641	ENSG00000116717	ENST00000370985	0	GADD45A	GO:0000079(regulation of cyclin-dependent protein serine/threonine kinase activity);GO:0000185(activation of MAPKKK activity);GO:0000979(RNA polymerase II core promoter sequence-specific DNA binding);GO:0005515(protein binding);GO:0005634(nucleus);GO:0005654(nucleoplasm);GO:0005737(cytoplasm);GO:0006281(DNA repair);GO:0006469(negative regulation of protein kinase activity);GO:0006915(apoptotic pr…	04010(MAPK signaling pathway);04068(FoxO signaling pathway);04110(Cell cycle);04115(p53 signaling pathway);04210(Apoptosis);04218(Cellular senescence);05169(Epstein-Barr virus infection);05200(Pathways in cancer);05202(Transcriptional misregulation in cancer);05210(Colorectal cancer);05212(Pancreatic cancer);05213(Endometrial cancer);05214(Glioma);05216(Thyroid cancer);05217(Basal cell carcinoma)…	NA	NA	growth arrest and DNA damage inducible alpha [Source:HGNC Symbol;Acc:HGNC:4095]	5' UTR	-2.56	0.000223872	0.491	up	1.18788	0.24839	0.460108	1	up	no	9.9844	10.1273	8.73735	8.19336
chr1	67685930	67686285	356	ENSG00000116717	ENST00000370985	729	GADD45A	GO:0000079(regulation of cyclin-dependent protein serine/threonine kinase activity);GO:0000185(activation of MAPKKK activity);GO:0000979(RNA polymerase II core promoter sequence-specific DNA binding);GO:0005515(protein binding);GO:0005634(nucleus);GO:0005654(nucleoplasm);GO:0005737(cytoplasm);GO:0006281(DNA repair);GO:0006469(negative regulation of protein kinase activity);GO:0006915(apoptotic pr…	04010(MAPK signaling pathway);04068(FoxO signaling pathway);04110(Cell cycle);04115(p53 signaling pathway);04210(Apoptosis);04218(Cellular senescence);05169(Epstein-Barr virus infection);05200(Pathways in cancer);05202(Transcriptional misregulation in cancer);05210(Colorectal cancer);05212(Pancreatic cancer);05213(Endometrial cancer);05214(Glioma);05216(Thyroid cancer);05217(Basal cell carcinoma)…	NA	NA	growth arrest and DNA damage inducible alpha [Source:HGNC Symbol;Acc:HGNC:4095]	Exon (ENST00000370986/ENSG00000116717, exon 2 of 4)	-0.268	0.372392	-0.116	down	1.18788	0.24839	0.460108	1	up	no	9.9844	10.1273	8.73735	8.19336
chr1	67686344	67688304	1961	ENSG00000116717	ENST00000370985	1143	GADD45A	GO:0000079(regulation of cyclin-dependent protein serine/threonine kinase activity);GO:0000185(activation of MAPKKK activity);GO:0000979(RNA polymerase II core promoter sequence-specific DNA binding);GO:0005515(protein binding);GO:0005634(nucleus);GO:0005654(nucleoplasm);GO:0005737(cytoplasm);GO:0006281(DNA repair);GO:0006469(negative regulation of protein kinase activity);GO:0006915(apoptotic pr…	04010(MAPK signaling pathway);04068(FoxO signaling pathway);04110(Cell cycle);04115(p53 signaling pathway);04210(Apoptosis);04218(Cellular senescence);05169(Epstein-Barr virus infection);05200(Pathways in cancer);05202(Transcriptional misregulation in cancer);05210(Colorectal cancer);05212(Pancreatic cancer);05213(Endometrial cancer);05214(Glioma);05216(Thyroid cancer);05217(Basal cell carcinoma)…	NA	NA	growth arrest and DNA damage inducible alpha [Source:HGNC Symbol;Acc:HGNC:4095]	3' UTR	-1.13	0.0131826	-0.161	down	1.18788	0.24839	0.460108	1	up	no	9.9844	10.1273	8.73735	8.19336
chr1	70039154	70044034	4881	ENSG00000033122	ENST00000651989	470893	LRRC7	GO:0000165(MAPK cascade);GO:0005515(protein binding);GO:0005576(extracellular region);GO:0005737(cytoplasm);GO:0005829(cytosol);GO:0005886(plasma membrane);GO:0005911(cell-cell junction);GO:0005913(cell-cell adherens junction);GO:0008328(ionotropic glutamate receptor complex);GO:0010976(positive regulation of neuron projection development);GO:0014069(postsynaptic density);GO:0016020(membrane);GO:…	NA	NA	NA	leucine rich repeat containing 7 [Source:HGNC Symbol;Acc:HGNC:18531]	Exon (ENST00000651989/ENSG00000033122, exon 21 of 27)	-1.49	0.00457088	-2.78	down	1.08849	0.122326	0.817832	1	up	no	0.146401	0.125818	0.14167	0.108419
chr1	70246795	70248487	1693	ENSG00000116754	ENST00000461935	0	SRSF11	GO:0000398(mRNA splicing, via spliceosome);GO:0003676(nucleic acid binding);GO:0003723(RNA binding);GO:0005515(protein binding);GO:0005634(nucleus);GO:0005654(nucleoplasm);GO:0006397(mRNA processing);GO:0006405(RNA export from nucleus);GO:0006406(mRNA export from nucleus);GO:0008380(RNA splicing);GO:0016607(nuclear speck);GO:0031124(mRNA 3'-end processing);GO:0031124(mRNA 3'-end processing)	NA	K12899	NA	serine and arginine rich splicing factor 11 [Source:HGNC Symbol;Acc:HGNC:10782]	Exon (ENST00000370951/ENSG00000116754, exon 10 of 13)	-23.2	3.16228e-26	-0.772	down	1.05878	0.0823977	0.795479	1	up	no	14.7777	15.6736	18.3565	10.4045
chr1	70249924	70250194	271	ENSG00000116754	ENST00000370951	44242	SRSF11	GO:0000398(mRNA splicing, via spliceosome);GO:0003676(nucleic acid binding);GO:0003723(RNA binding);GO:0005515(protein binding);GO:0005634(nucleus);GO:0005654(nucleoplasm);GO:0006397(mRNA processing);GO:0006405(RNA export from nucleus);GO:0006406(mRNA export from nucleus);GO:0008380(RNA splicing);GO:0016607(nuclear speck);GO:0031124(mRNA 3'-end processing);GO:0031124(mRNA 3'-end processing)	NA	K12899	NA	serine and arginine rich splicing factor 11 [Source:HGNC Symbol;Acc:HGNC:10782]	Exon (ENST00000370951/ENSG00000116754, exon 11 of 13)	-6.62	6.76083e-09	-0.455	down	1.05878	0.0823977	0.795479	1	up	no	14.7777	15.6736	18.3565	10.4045
chr1	70250344	70250897	554	ENSG00000116754	ENST00000370951	44662	SRSF11	GO:0000398(mRNA splicing, via spliceosome);GO:0003676(nucleic acid binding);GO:0003723(RNA binding);GO:0005515(protein binding);GO:0005634(nucleus);GO:0005654(nucleoplasm);GO:0006397(mRNA processing);GO:0006405(RNA export from nucleus);GO:0006406(mRNA export from nucleus);GO:0008380(RNA splicing);GO:0016607(nuclear speck);GO:0031124(mRNA 3'-end processing);GO:0031124(mRNA 3'-end processing)	NA	K12899	NA	serine and arginine rich splicing factor 11 [Source:HGNC Symbol;Acc:HGNC:10782]	3' UTR	-6.75	4.89779e-09	-0.265	down	1.05878	0.0823977	0.795479	1	up	no	14.7777	15.6736	18.3565	10.4045
chr1	70367807	70385339	17533	ENSG00000197568	ENST00000361764	13002	HHLA3	GO:0005515(protein binding);GO:0005515(protein binding)	NA	NA	NA	HERV-H LTR-associating 3 [Source:HGNC Symbol;Acc:HGNC:4906]	3' UTR	-0.647	0.0676083	0.409	up	0.706118	-0.502018	0.246676	1	down	no	1.90874	3.95209	4.04906	4.251
chr1	71237130	71237548	419	ENSG00000229956	ENST00000455406	155806	ZRANB2-AS2	NA	NA	NA	NA	ZRANB2 antisense RNA 2 (head to head) [Source:HGNC Symbol;Acc:HGNC:43595]	Exon (ENST00000455406/ENSG00000229956, exon 4 of 4)	-0.679	0.060256	-2.69	down	inf	inf	1	1	up	no	0.00861142	0.0232297	0	0
chr1	77933357	77941785	8429	ENSG00000162614	ENST00000470735	0	NEXN	GO:0003779(actin binding);GO:0005737(cytoplasm);GO:0005856(cytoskeleton);GO:0005886(plasma membrane);GO:0005912(adherens junction);GO:0005925(focal adhesion);GO:0007156(homophilic cell adhesion via plasma membrane adhesion molecules);GO:0007411(axon guidance);GO:0008307(structural constituent of muscle);GO:0009617(response to bacterium);GO:0030018(Z disc);GO:0030054(cell junction);GO:0030334(regu…	NA	NA	NA	nexilin F-actin binding protein [Source:HGNC Symbol;Acc:HGNC:29557]	Exon (ENST00000401035/ENSG00000162614, exon 9 of 9)	-0.584	0.0851138	-0.612	down	0.938958	-0.0908674	0.873484	1	down	no	0.330282	0.30325	0.475091	0.199628
chr1	77979602	78046126	66525	ENSG00000137960	ENST00000370759	0	GIPC2	GO:0003674(molecular_function);GO:0005515(protein binding);GO:0005737(cytoplasm);GO:0008150(biological_process);GO:0042802(identical protein binding);GO:0070062(extracellular exosome);GO:0070062(extracellular exosome)	NA	K20056	NA	GIPC PDZ domain containing family member 2 [Source:HGNC Symbol;Acc:HGNC:18177]	5' UTR	-0.266	0.380189	-0.459	down	1.23254	0.301632	0.485872	1	up	no	1.10849	1.25071	1.15841	0.755697
chr1	81942976	81943665	690	ENSG00000117114	ENST00000370721	636810	ADGRL2	GO:0004888(transmembrane signaling receptor activity);GO:0004930(G protein-coupled receptor activity);GO:0005887(integral component of plasma membrane);GO:0007165(signal transduction);GO:0007166(cell surface receptor signaling pathway);GO:0007186(G protein-coupled receptor signaling pathway);GO:0007189(adenylate cyclase-activating G protein-coupled receptor signaling pathway);GO:0007420(brain dev…	NA	K04593	NA	adhesion G protein-coupled receptor L2 [Source:HGNC Symbol;Acc:HGNC:18582]	Exon (ENST00000370721/ENSG00000117114, exon 9 of 25)	-0.283	0.337287	-0.415	down	2.40301	1.26484	0.0236476	0.60397	up	yes	0.14109	0.329668	0.106862	0.0890414
chr1	81990460	81991748	1289	ENSG00000117114	ENST00000370721	684294	ADGRL2	GO:0004888(transmembrane signaling receptor activity);GO:0004930(G protein-coupled receptor activity);GO:0005887(integral component of plasma membrane);GO:0007165(signal transduction);GO:0007166(cell surface receptor signaling pathway);GO:0007186(G protein-coupled receptor signaling pathway);GO:0007189(adenylate cyclase-activating G protein-coupled receptor signaling pathway);GO:0007420(brain dev…	NA	K04593	NA	adhesion G protein-coupled receptor L2 [Source:HGNC Symbol;Acc:HGNC:18582]	3' UTR	-1.02	0.0190546	-0.897	down	2.40301	1.26484	0.0236476	0.60397	up	yes	0.14109	0.329668	0.106862	0.0890414
chr1	84078062	84144290	66229	ENSG00000142875	ENST00000370689	0	PRKACB	GO:0000166(nucleotide binding);GO:0000287(magnesium ion binding);GO:0001843(neural tube closure);GO:0002223(stimulatory C-type lectin receptor signaling pathway);GO:0003091(renal water homeostasis);GO:0004672(protein kinase activity);GO:0004674(protein serine/threonine kinase activity);GO:0004691(cAMP-dependent protein kinase activity);GO:0005515(protein binding);GO:0005524(ATP binding);GO:000563…	01522(Endocrine resistance);04010(MAPK signaling pathway);04014(Ras signaling pathway);04020(Calcium signaling pathway);04024(cAMP signaling pathway);04062(Chemokine signaling pathway);04114(Oocyte meiosis);04140(Autophagy - animal);04211(Longevity regulating pathway);04213(Longevity regulating pathway - multiple species);04261(Adrenergic signaling in cardiomyocytes);04270(Vascular smooth muscle …	NA	NA	protein kinase cAMP-activated catalytic subunit beta [Source:HGNC Symbol;Acc:HGNC:9381]	5' UTR	-0.485	0.127644	0.344	up	1.58241	0.662128	0.029359	0.664363	up	no	6.90965	6.98791	5.50618	3.27632
chr1	85580761	85581241	481	ENSG00000142871	ENST00000451137	0	CCN1	GO:0000166(nucleotide binding);GO:0001649(osteoblast differentiation);GO:0001934(positive regulation of protein phosphorylation);GO:0002041(intussusceptive angiogenesis);GO:0003181(atrioventricular valve morphogenesis);GO:0003278(apoptotic process involved in heart morphogenesis);GO:0003281(ventricular septum development);GO:0005178(integrin binding);GO:0005201(extracellular matrix structural con…	NA	NA	NA	cellular communication network factor 1 [Source:HGNC Symbol;Acc:HGNC:2654]	5' UTR	-1.62	0.00295121	0.295	up	1.0132	0.0189181	0.968425	1	up	no	23.4703	24.0321	21.3104	25.5731
chr1	86914635	86914875	241	ENSG00000153936	ENST00000370550	0	HS2ST1	GO:0000139(Golgi membrane);GO:0004394(heparan sulfate 2-O-sulfotransferase activity);GO:0005794(Golgi apparatus);GO:0006024(glycosaminoglycan biosynthetic process);GO:0008146(sulfotransferase activity);GO:0015014(heparan sulfate proteoglycan biosynthetic process, polysaccharide chain biosynthetic process);GO:0015015(heparan sulfate proteoglycan biosynthetic process, enzymatic modification);GO:001…	00534(Glycosaminoglycan biosynthesis - heparan sulfate / heparin);00534(Glycosaminoglycan biosynthesis - heparan sulfate / heparin)	K02513	EC:2.8.2.-	heparan sulfate 2-O-sulfotransferase 1 [Source:HGNC Symbol;Acc:HGNC:5193]	5' UTR	-0.506	0.116681	-0.664	down	1.25447	0.327078	0.250777	1	up	no	5.98529	5.57766	4.96196	4.25545
chr1	87134124	87134483	360	ENSG00000267272	ENST00000469312	4359	LINC01140	NA	NA	NA	NA	long intergenic non-protein coding RNA 1140 [Source:HGNC Symbol;Acc:HGNC:27922]	Exon (ENST00000471417/ENSG00000267272, exon 3 of 3)	-0.286	0.331894	1.89	up	0.769678	-0.377674	1	1	down	no	0.00317989	0.0158474	0.00322058	0.0215006
chr1	87340086	87345569	5484	ENSG00000143013	ENST00000370544	11206	LMO4	GO:0001158(enhancer sequence-specific DNA binding);GO:0001843(neural tube closure);GO:0003281(ventricular septum development);GO:0003700(DNA-binding transcription factor activity);GO:0005515(protein binding);GO:0005667(transcription factor complex);GO:0006366(transcription by RNA polymerase II);GO:0008134(transcription factor binding);GO:0021514(ventral spinal cord interneuron differentiation);GO…	NA	NA	NA	LIM domain only 4 [Source:HGNC Symbol;Acc:HGNC:6644]	3' UTR	-6.68	5.88844e-09	-0.455	down	0.962619	-0.0549639	0.806323	1	down	no	2.7877	2.56818	2.93777	2.62609
chr1	88829131	88829361	231	ENSG00000065243	ENST00000370521	144858	PKN2	GO:0000166(nucleotide binding);GO:0003723(RNA binding);GO:0004672(protein kinase activity);GO:0004674(protein serine/threonine kinase activity);GO:0004697(protein kinase C activity);GO:0005515(protein binding);GO:0005524(ATP binding);GO:0005634(nucleus);GO:0005654(nucleoplasm);GO:0005737(cytoplasm);GO:0005813(centrosome);GO:0005829(cytosol);GO:0005856(cytoskeleton);GO:0005886(plasma membrane);GO:…	04151(PI3K-Akt signaling pathway);05132(Salmonella infection);05132(Salmonella infection)	NA	NA	protein kinase N2 [Source:HGNC Symbol;Acc:HGNC:9406]	3' UTR	-0.562	0.0933254	-2.17	down	1.22061	0.287607	0.402169	1	up	no	7.198	8.46764	8.89373	3.94049
chr1	89821014	89843079	22066	ENSG00000171492	ENST00000525774	0	LRRC8D	GO:0005225(volume-sensitive anion channel activity);GO:0005515(protein binding);GO:0005623(cell);GO:0005737(cytoplasm);GO:0005783(endoplasmic reticulum);GO:0005789(endoplasmic reticulum membrane);GO:0005886(plasma membrane);GO:0005887(integral component of plasma membrane);GO:0006811(ion transport);GO:0006884(cell volume homeostasis);GO:0015698(inorganic anion transport);GO:0015734(taurine transp…	NA	K22038	NA	leucine rich repeat containing 8 VRAC subunit D [Source:HGNC Symbol;Acc:HGNC:16992]	5' UTR	-1.23	0.01	-0.551	down	0.905197	-0.143697	0.528624	1	down	no	20.0799	19.5149	25.3365	18.4051
chr1	90022322	90027839	5518	ENSG00000162664	ENST00000340281	27212	ZNF326	GO:0000993(RNA polymerase II complex binding);GO:0003677(DNA binding);GO:0003723(RNA binding);GO:0005515(protein binding);GO:0005634(nucleus);GO:0005654(nucleoplasm);GO:0006397(mRNA processing);GO:0008380(RNA splicing);GO:0016363(nuclear matrix);GO:0032784(regulation of DNA-templated transcription, elongation);GO:0043231(intracellular membrane-bounded organelle);GO:0043484(regulation of RNA splic…	NA	K13204	NA	zinc finger protein 326 [Source:HGNC Symbol;Acc:HGNC:14104]	3' UTR	-2.6	0.000204174	-0.229	down	1.20146	0.264794	0.322147	1	up	no	9.12879	8.4108	8.28104	6.31747
chr1	92030105	92030285	181	ENSG00000172031	ENST00000370383	120	EPHX4	GO:0003824(catalytic activity);GO:0016020(membrane);GO:0016021(integral component of membrane);GO:0016787(hydrolase activity);GO:0016787(hydrolase activity)	NA	K22369	EC:3.3.-.-	epoxide hydrolase 4 [Source:HGNC Symbol;Acc:HGNC:23758]	Exon (ENST00000370383/ENSG00000172031, exon 1 of 7)	-0.348	0.234423	0.31	up	0.994368	-0.00814845	0.924096	1	down	no	2.37182	2.27732	2.00722	2.66825
chr1	92181331	92181421	91	ENSG00000189195	ENST00000635934	101026	BTBD8	GO:0005515(protein binding);GO:0005634(nucleus);GO:0005654(nucleoplasm);GO:0098793(presynapse);GO:0150007(clathrin-dependent synaptic vesicle endocytosis);GO:0150007(clathrin-dependent synaptic vesicle endocytosis)	NA	K10480	NA	BTB domain containing 8 [Source:HGNC Symbol;Acc:HGNC:21019]	3' UTR	-0.772	0.042658	-1.93	down	1.13778	0.186223	0.708892	1	up	no	0.919264	0.631091	1.04677	0.315838
chr1	92392828	92393038	211	ENSG00000122484	ENST00000610020	93769	RPAP2	GO:0004721(phosphoprotein phosphatase activity);GO:0004722(protein serine/threonine phosphatase activity);GO:0005515(protein binding);GO:0005634(nucleus);GO:0005654(nucleoplasm);GO:0005730(nucleolus);GO:0005737(cytoplasm);GO:0005829(cytosol);GO:0008420(RNA polymerase II CTD heptapeptide repeat phosphatase activity);GO:0009301(snRNA transcription);GO:0016591(RNA polymerase II, holoenzyme);GO:00167…	NA	K20827	EC:3.1.3.16	RNA polymerase II associated protein 2 [Source:HGNC Symbol;Acc:HGNC:25791]	3' UTR	-0.32	0.272898	-0.553	down	1.05852	0.0820477	0.822542	1	up	no	1.51274	1.68256	1.80102	1.21763
chr1	92395764	92395974	211	ENSG00000122484	ENST00000610020	96705	RPAP2	GO:0004721(phosphoprotein phosphatase activity);GO:0004722(protein serine/threonine phosphatase activity);GO:0005515(protein binding);GO:0005634(nucleus);GO:0005654(nucleoplasm);GO:0005730(nucleolus);GO:0005737(cytoplasm);GO:0005829(cytosol);GO:0008420(RNA polymerase II CTD heptapeptide repeat phosphatase activity);GO:0009301(snRNA transcription);GO:0016591(RNA polymerase II, holoenzyme);GO:00167…	NA	K20827	EC:3.1.3.16	RNA polymerase II associated protein 2 [Source:HGNC Symbol;Acc:HGNC:25791]	3' UTR	-0.588	0.0851138	1.03	up	1.05852	0.0820477	0.822542	1	up	no	1.51274	1.68256	1.80102	1.21763
chr1	93346087	93346476	390	ENSG00000117505	ENST00000370272	180	DR1	GO:0000122(negative regulation of transcription by RNA polymerase II);GO:0000981(DNA-binding transcription factor activity, RNA polymerase II-specific);GO:0001047(core promoter binding);GO:0003677(DNA binding);GO:0003713(transcription coactivator activity);GO:0003714(transcription corepressor activity);GO:0005515(protein binding);GO:0005634(nucleus);GO:0005671(Ada2/Gcn5/Ada3 transcription activat…	NA	K21751	NA	down-regulator of transcription 1 [Source:HGNC Symbol;Acc:HGNC:3017]	5' UTR	-2.48	0.000275423	-0.259	down	1.12386	0.168458	0.54449	1	up	no	10.0932	10.106	9.52513	8.44802
chr1	93847264	93848161	898	ENSG00000260464	ENST00000565336	90	AL049796	NA	NA	NA	NA	novel transcript	Exon (ENST00000565336/ENSG00000260464, exon 1 of 1)	-1.05	0.017378	-1.71	down	1.20699	0.271412	1	1	up	no	0.173528	0.119676	0.11112	0.131802
chr1	95246780	95247225	446	ENSG00000122481	ENST00000370202	12570	RWDD3	GO:0005515(protein binding);GO:0005634(nucleus);GO:0005737(cytoplasm);GO:0032088(negative regulation of NF-kappaB transcription factor activity);GO:0033235(positive regulation of protein sumoylation);GO:1902073(positive regulation of hypoxia-inducible factor-1alpha signaling pathway);GO:1902073(positive regulation of hypoxia-inducible factor-1alpha signaling pathway)	NA	NA	NA	RWD domain containing 3 [Source:HGNC Symbol;Acc:HGNC:21393]	3' UTR	-2.61	0.000194984	-0.782	down	1.16628	0.22192	0.57302	1	up	no	5.00047	4.135	4.08677	3.7462
chr1	95246594	95247225	632	ENSG00000122481	ENST00000370202	12384	RWDD3	GO:0005515(protein binding);GO:0005634(nucleus);GO:0005737(cytoplasm);GO:0032088(negative regulation of NF-kappaB transcription factor activity);GO:0033235(positive regulation of protein sumoylation);GO:1902073(positive regulation of hypoxia-inducible factor-1alpha signaling pathway);GO:1902073(positive regulation of hypoxia-inducible factor-1alpha signaling pathway)	NA	NA	NA	RWD domain containing 3 [Source:HGNC Symbol;Acc:HGNC:21393]	3' UTR	-1.6	0.00316228	-0.472	down	1.16628	0.22192	0.57302	1	up	no	5.00047	4.135	4.08677	3.7462
chr1	95743153	95759356	16204	ENSG00000228971	ENST00000456933	232986	NA	NA	NA	NA	NA	NA	Exon (ENST00000603401/ENSG00000271252, exon 1 of 2)	-0.347	0.236592	2.81	up	1	0	1	1	no	no	NA	NA	NA	NA
chr1	99969351	99969951	601	ENSG00000117620	ENST00000638371	0	SLC35A3	GO:0000139(Golgi membrane);GO:0005462(UDP-N-acetylglucosamine transmembrane transporter activity);GO:0005515(protein binding);GO:0005794(Golgi apparatus);GO:0006047(UDP-N-acetylglucosamine metabolic process);GO:0008643(carbohydrate transport);GO:0015165(pyrimidine nucleotide-sugar transmembrane transporter activity);GO:0016020(membrane);GO:0016021(integral component of membrane);GO:0030173(integr…	NA	K15272	NA	solute carrier family 35 member A3 [Source:HGNC Symbol;Acc:HGNC:11023]	5' UTR	-2.67	0.000165959	-0.923	down	1.21874	0.285388	0.382044	1	up	no	1.59899	1.43154	1.4985	0.988115
chr1	101075460	101080524	5065	ENSG00000233184	ENST00000453011	49582	AC093157	NA	NA	NA	NA	novel transcript	Exon (ENST00000453011/ENSG00000233184, exon 4 of 5)	-0.824	0.0363078	0.458	up	0.780487	-0.357554	0.356925	1	down	no	1.47836	1.42953	2.14912	1.57662
chr1	103525871	103526261	391	ENSG00000185946	ENST00000524631	180	RNPC3	GO:0000398(mRNA splicing, via spliceosome);GO:0003676(nucleic acid binding);GO:0003723(RNA binding);GO:0005515(protein binding);GO:0005634(nucleus);GO:0005654(nucleoplasm);GO:0005681(spliceosomal complex);GO:0005689(U12-type spliceosomal complex);GO:0006397(mRNA processing);GO:0008380(RNA splicing);GO:0030626(U12 snRNA binding);GO:0097157(pre-mRNA intronic binding);GO:0097157(pre-mRNA intronic bi…	NA	K13157	NA	RNA binding region (RNP1, RRM) containing 3 [Source:HGNC Symbol;Acc:HGNC:18666]	5' UTR	-0.61	0.0776247	-0.444	down	1.31893	0.399364	0.311578	1	up	no	1.11094	1.1717	1.01206	0.718622
chr1	107060332	107066411	6080	ENSG00000198890	ENST00000650338	3430	PRMT6	GO:0000122(negative regulation of transcription by RNA polymerase II);GO:0003682(chromatin binding);GO:0005515(protein binding);GO:0005634(nucleus);GO:0005654(nucleoplasm);GO:0005730(nucleolus);GO:0005829(cytosol);GO:0006281(DNA repair);GO:0006284(base-excision repair);GO:0006325(chromatin organization);GO:0006355(regulation of transcription, DNA-templated);GO:0006479(protein methylation);GO:0006…	NA	K11437	EC:2.1.1.319	protein arginine methyltransferase 6 [Source:HGNC Symbol;Acc:HGNC:18241]	3' UTR	-0.928	0.025704	-3.37	down	1.08954	0.123719	0.754959	1	up	no	6.65921	7.28778	5.69429	7.10652
chr1	108200369	108201461	1093	ENSG00000085491	ENST00000569674	0	SLC25A24	GO:0005347(ATP transmembrane transporter activity);GO:0005509(calcium ion binding);GO:0005739(mitochondrion);GO:0005743(mitochondrial inner membrane);GO:0006839(mitochondrial transport);GO:0010941(regulation of cell death);GO:0015867(ATP transport);GO:0016020(membrane);GO:0016021(integral component of membrane);GO:0022857(transmembrane transporter activity);GO:0034599(cellular response to oxidati…	NA	K14684	NA	solute carrier family 25 member 24 [Source:HGNC Symbol;Acc:HGNC:20662]	5' UTR	-0.409	0.175792	-0.329	down	0.834829	-0.260448	0.358098	1	down	no	7.04953	6.87953	5.78383	10.9011
chr1	108200413	108201459	1047	ENSG00000085491	ENST00000569674	0	SLC25A24	GO:0005347(ATP transmembrane transporter activity);GO:0005509(calcium ion binding);GO:0005739(mitochondrion);GO:0005743(mitochondrial inner membrane);GO:0006839(mitochondrial transport);GO:0010941(regulation of cell death);GO:0015867(ATP transport);GO:0016020(membrane);GO:0016021(integral component of membrane);GO:0022857(transmembrane transporter activity);GO:0034599(cellular response to oxidati…	NA	K14684	NA	solute carrier family 25 member 24 [Source:HGNC Symbol;Acc:HGNC:20662]	5' UTR	-0.456	0.144212	-0.381	down	0.834829	-0.260448	0.358098	1	down	no	7.04953	6.87953	5.78383	10.9011
chr1	108698697	108700230	1534	ENSG00000134186	ENST00000370025	6387	PRPF38B	GO:0003723(RNA binding);GO:0005634(nucleus);GO:0005681(spliceosomal complex);GO:0006397(mRNA processing);GO:0008380(RNA splicing);GO:0071011(precatalytic spliceosome);GO:0071011(precatalytic spliceosome)	03040(Spliceosome);03040(Spliceosome)	K12850	NA	pre-mRNA processing factor 38B [Source:HGNC Symbol;Acc:HGNC:25512]	3' UTR	-26.6	1e-29	-0.378	down	1.17072	0.227401	0.457155	1	up	no	5.01904	5.84283	5.33217	3.94574
chr1	108932330	108932659	330	ENSG00000121940	ENST00000369968	17789	CLCC1	GO:0005254(chloride channel activity);GO:0005634(nucleus);GO:0005783(endoplasmic reticulum);GO:0005794(Golgi apparatus);GO:0006811(ion transport);GO:0006821(chloride transport);GO:0016020(membrane);GO:0016021(integral component of membrane);GO:0034707(chloride channel complex);GO:0043231(intracellular membrane-bounded organelle);GO:1902476(chloride transmembrane transport);GO:1902476(chloride tra…	NA	K22188	NA	chloride channel CLIC like 1 [Source:HGNC Symbol;Acc:HGNC:29675]	3' UTR	-2.29	0.000457088	-0.452	down	1.12123	0.165076	0.587739	1	up	no	8.62384	8.78408	7.90782	7.61799
chr1	109093753	109095081	1329	ENSG00000215717	ENST00000338272	3950	TMEM167B	GO:0000139(Golgi membrane);GO:0005794(Golgi apparatus);GO:0016020(membrane);GO:0016021(integral component of membrane);GO:0016021(integral component of membrane)	NA	NA	NA	transmembrane protein 167B [Source:HGNC Symbol;Acc:HGNC:30187]	3' UTR	-4.32	2.23872e-06	-0.406	down	1.07325	0.101987	0.760475	1	up	no	9.41668	7.92079	8.9886	7.16556
chr1	109249539	109258957	9419	ENSG00000143126	ENST00000271332	0	CELSR2	GO:0004888(transmembrane signaling receptor activity);GO:0004930(G protein-coupled receptor activity);GO:0005509(calcium ion binding);GO:0005737(cytoplasm);GO:0005886(plasma membrane);GO:0006355(regulation of transcription, DNA-templated);GO:0007155(cell adhesion);GO:0007156(homophilic cell adhesion via plasma membrane adhesion molecules);GO:0007165(signal transduction);GO:0007166(cell surface re…	NA	K04601	NA	cadherin EGF LAG seven-pass G-type receptor 2 [Source:HGNC Symbol;Acc:HGNC:3231]	5' UTR	-5.98	3.46737e-08	0.296	up	0.915407	-0.127514	0.543868	1	down	no	5.4665	5.14324	5.35036	6.23982
chr1	109490008	109491905	1898	ENSG00000162650	ENST00000459635	0	ATXN7L2	NA	NA	K11318	NA	ataxin 7 like 2 [Source:HGNC Symbol;Acc:HGNC:28713]	3' UTR	-1.96	0.0011749	0.372	up	0.924621	-0.113066	0.694593	1	down	no	1.465	1.63277	1.30852	2.04179
chr1	109546714	109547043	330	ENSG00000156097	ENST00000527748	6842	GPR61	GO:0004930(G protein-coupled receptor activity);GO:0005515(protein binding);GO:0005768(endosome);GO:0005886(plasma membrane);GO:0007165(signal transduction);GO:0007186(G protein-coupled receptor signaling pathway);GO:0010008(endosome membrane);GO:0016020(membrane);GO:0016021(integral component of membrane);GO:0043235(receptor complex);GO:0043950(positive regulation of cAMP-mediated signaling);GO:…	NA	K08414	NA	G protein-coupled receptor 61 [Source:HGNC Symbol;Acc:HGNC:13300]	3' UTR	-0.384	0.197697	-1	down	1.26978	0.344575	1	1	up	no	0.0602469	0.0595301	0.0579836	0.0363455
chr1	109592173	109592712	540	ENSG00000065135	ENST00000369851	43558	GNAI3	GO:0000139(Golgi membrane);GO:0000166(nucleotide binding);GO:0001664(G protein-coupled receptor binding);GO:0003924(GTPase activity);GO:0005515(protein binding);GO:0005525(GTP binding);GO:0005634(nucleus);GO:0005730(nucleolus);GO:0005737(cytoplasm);GO:0005765(lysosomal membrane);GO:0005789(endoplasmic reticulum membrane);GO:0005794(Golgi apparatus);GO:0005813(centrosome);GO:0005815(microtubule or…	04015(Rap1 signaling pathway);04022(cGMP-PKG signaling pathway);04024(cAMP signaling pathway);04062(Chemokine signaling pathway);04071(Sphingolipid signaling pathway);04261(Adrenergic signaling in cardiomyocytes);04360(Axon guidance);04371(Apelin signaling pathway);04540(Gap junction);04611(Platelet activation);04670(Leukocyte transendothelial migration);04713(Circadian entrainment);04723(Retrogr…	K04630	NA	G protein subunit alpha i3 [Source:HGNC Symbol;Acc:HGNC:4387]	3' UTR	-24.3	2.51189e-27	-0.486	down	1.27687	0.352617	0.179469	1	up	no	7.57548	6.83049	6.30995	4.97226
chr1	110054260	110054620	361	ENSG00000143093	ENST00000369796	22683	STRIP1	GO:0003674(molecular_function);GO:0005515(protein binding);GO:0005634(nucleus);GO:0005737(cytoplasm);GO:0005829(cytosol);GO:0017048(Rho GTPase binding);GO:0019901(protein kinase binding);GO:0022604(regulation of cell morphogenesis);GO:0030866(cortical actin cytoskeleton organization);GO:0070062(extracellular exosome);GO:0070062(extracellular exosome)	NA	NA	NA	striatin interacting protein 1 [Source:HGNC Symbol;Acc:HGNC:25916]	3' UTR	-0.572	0.0891251	0.275	up	0.88322	-0.179156	0.453822	1	down	no	4.38172	4.8784	5.15475	5.32974
chr1	110059177	110059237	61	ENSG00000143093	ENST00000473429	18006	STRIP1	GO:0003674(molecular_function);GO:0005515(protein binding);GO:0005634(nucleus);GO:0005737(cytoplasm);GO:0005829(cytosol);GO:0017048(Rho GTPase binding);GO:0019901(protein kinase binding);GO:0022604(regulation of cell morphogenesis);GO:0030866(cortical actin cytoskeleton organization);GO:0070062(extracellular exosome);GO:0070062(extracellular exosome)	NA	NA	NA	striatin interacting protein 1 [Source:HGNC Symbol;Acc:HGNC:25916]	Exon (ENST00000554749/ENSG00000258634, exon 1 of 1)	-0.263	0.387258	-1.04	down	0.88322	-0.179156	0.453822	1	down	no	4.38172	4.8784	5.15475	5.32974
chr1	110221340	110221490	151	ENSG00000116396	ENST00000489935	9997	KCNC4	GO:0005216(ion channel activity);GO:0005244(voltage-gated ion channel activity);GO:0005249(voltage-gated potassium channel activity);GO:0005251(delayed rectifier potassium channel activity);GO:0005267(potassium channel activity);GO:0005515(protein binding);GO:0005886(plasma membrane);GO:0006811(ion transport);GO:0006813(potassium ion transport);GO:0007268(chemical synaptic transmission);GO:000807…	NA	NA	NA	potassium voltage-gated channel subfamily C member 4 [Source:HGNC Symbol;Acc:HGNC:6236]	Exon (ENST00000459877/ENSG00000116396, exon 1 of 2)	-0.26	0.395367	-2.32	down	0.777114	-0.363802	0.260186	1	down	no	0.312414	0.313768	0.378831	0.426947
chr1	110346382	110346681	300	ENSG00000162775	ENST00000652747	7876	RBM15	GO:0000381(regulation of alternative mRNA splicing, via spliceosome);GO:0001510(RNA methylation);GO:0001569(branching involved in blood vessel morphogenesis);GO:0003676(nucleic acid binding);GO:0003723(RNA binding);GO:0003729(mRNA binding);GO:0005515(protein binding);GO:0005634(nucleus);GO:0005635(nuclear envelope);GO:0005654(nucleoplasm);GO:0007221(positive regulation of transcription of Notch r…	NA	K13190	NA	RNA binding motif protein 15 [Source:HGNC Symbol;Acc:HGNC:14959]	3' UTR	-0.988	0.0213796	-0.535	down	0.740092	-0.434224	0.28517	1	down	no	0.648864	0.767123	0.772372	1.14089
chr1	111477710	111478512	803	ENSG00000143110	ENST00000343534	3918	C1orf162	GO:0016020(membrane);GO:0016021(integral component of membrane);GO:0016021(integral component of membrane)	NA	NA	NA	chromosome 1 open reading frame 162 [Source:HGNC Symbol;Acc:HGNC:28344]	3' UTR	-1.08	0.0158489	-0.657	down	1.37372	0.458085	0.362017	1	up	no	0.523549	0.573737	0.466028	0.332743
chr1	111762225	111762464	240	ENSG00000064703	ENST00000534200	0	DDX20	GO:0000122(negative regulation of transcription by RNA polymerase II);GO:0000166(nucleotide binding);GO:0000244(spliceosomal tri-snRNP complex assembly);GO:0000387(spliceosomal snRNP assembly);GO:0003676(nucleic acid binding);GO:0003677(DNA binding);GO:0004004(ATP-dependent RNA helicase activity);GO:0004386(helicase activity);GO:0005515(protein binding);GO:0005524(ATP binding);GO:0005634(nucleus)…	03013(RNA transport);03013(RNA transport)	K13131	EC:3.6.4.13	DEAD-box helicase 20 [Source:HGNC Symbol;Acc:HGNC:2743]	5' UTR	-0.396	0.186638	-0.332	down	0.940838	-0.0879817	0.74262	1	down	no	3.27193	3.38748	4.07699	3.00118
chr1	112968057	112969136	1080	ENSG00000226419	ENST00000435800	11628	SLC16A1-AS1	NA	NA	NA	NA	SLC16A1 antisense RNA 1 [Source:HGNC Symbol;Acc:HGNC:49445]	Exon (ENST00000428411/ENSG00000226419, exon 3 of 3)	-0.873	0.030903	-0.309	down	1.28469	0.361424	0.292774	1	up	no	1.39833	1.50818	1.13705	1.12536
chr1	112969406	112969556	151	ENSG00000226419	ENST00000435800	12977	SLC16A1-AS1	NA	NA	NA	NA	SLC16A1 antisense RNA 1 [Source:HGNC Symbol;Acc:HGNC:49445]	Exon (ENST00000428411/ENSG00000226419, exon 3 of 3)	-0.419	0.168655	-0.537	down	1.28469	0.361424	0.292774	1	up	no	1.39833	1.50818	1.13705	1.12536
chr1	113681293	113682228	936	ENSG00000081026	ENST00000307546	290778	MAGI3	GO:0000166(nucleotide binding);GO:0004385(guanylate kinase activity);GO:0005515(protein binding);GO:0005524(ATP binding);GO:0005634(nucleus);GO:0005737(cytoplasm);GO:0005886(plasma membrane);GO:0005911(cell-cell junction);GO:0005923(bicellular tight junction);GO:0006915(apoptotic process);GO:0007165(signal transduction);GO:0016020(membrane);GO:0016032(viral process);GO:0030054(cell junction);GO:0…	04015(Rap1 signaling pathway);04015(Rap1 signaling pathway)	K06112	NA	membrane associated guanylate kinase, WW and PDZ domain containing 3 [Source:HGNC Symbol;Acc:HGNC:29647]	Exon (ENST00000307546/ENSG00000081026, exon 20 of 21)	-0.484	0.127938	-0.848	down	1.12182	0.165847	0.632097	1	up	no	2.27867	2.06466	2.17516	1.6965
chr1	113450141	113450376	236	ENSG00000081026	ENST00000307546	59626	MAGI3	GO:0000166(nucleotide binding);GO:0004385(guanylate kinase activity);GO:0005515(protein binding);GO:0005524(ATP binding);GO:0005634(nucleus);GO:0005737(cytoplasm);GO:0005886(plasma membrane);GO:0005911(cell-cell junction);GO:0005923(bicellular tight junction);GO:0006915(apoptotic process);GO:0007165(signal transduction);GO:0016020(membrane);GO:0016032(viral process);GO:0030054(cell junction);GO:0…	04015(Rap1 signaling pathway);04015(Rap1 signaling pathway)	K06112	NA	membrane associated guanylate kinase, WW and PDZ domain containing 3 [Source:HGNC Symbol;Acc:HGNC:29647]	Exon (ENST00000424736/ENSG00000232499, exon 1 of 1)	-1.28	0.00851138	0.431	up	1.12182	0.165847	0.632097	1	up	no	2.27867	2.06466	2.17516	1.6965
chr1	113450434	113450611	178	ENSG00000081026	ENST00000307546	59919	MAGI3	GO:0000166(nucleotide binding);GO:0004385(guanylate kinase activity);GO:0005515(protein binding);GO:0005524(ATP binding);GO:0005634(nucleus);GO:0005737(cytoplasm);GO:0005886(plasma membrane);GO:0005911(cell-cell junction);GO:0005923(bicellular tight junction);GO:0006915(apoptotic process);GO:0007165(signal transduction);GO:0016020(membrane);GO:0016032(viral process);GO:0030054(cell junction);GO:0…	04015(Rap1 signaling pathway);04015(Rap1 signaling pathway)	K06112	NA	membrane associated guanylate kinase, WW and PDZ domain containing 3 [Source:HGNC Symbol;Acc:HGNC:29647]	Exon (ENST00000424736/ENSG00000232499, exon 1 of 1)	-0.417	0.169824	-0.826	down	1.12182	0.165847	0.632097	1	up	no	2.27867	2.06466	2.17516	1.6965
chr1	113907137	113913310	6174	ENSG00000118655	ENST00000369563	1996	DCLRE1B	GO:0000723(telomere maintenance);GO:0000781(chromosome, telomeric region);GO:0000784(nuclear chromosome, telomeric region);GO:0003684(damaged DNA binding);GO:0004518(nuclease activity);GO:0004527(exonuclease activity);GO:0005515(protein binding);GO:0005634(nucleus);GO:0005654(nucleoplasm);GO:0005694(chromosome);GO:0005737(cytoplasm);GO:0005813(centrosome);GO:0005815(microtubule organizing center)…	NA	K15341	EC:3.1.-.-	DNA cross-link repair 1B [Source:HGNC Symbol;Acc:HGNC:17641]	3' UTR	-0.85	0.0331131	0.0961	up	1.16131	0.215756	0.500321	1	up	no	8.39607	8.6906	9.08647	5.62677
chr1	113913400	113913668	269	ENSG00000118655	ENST00000369563	8259	DCLRE1B	GO:0000723(telomere maintenance);GO:0000781(chromosome, telomeric region);GO:0000784(nuclear chromosome, telomeric region);GO:0003684(damaged DNA binding);GO:0004518(nuclease activity);GO:0004527(exonuclease activity);GO:0005515(protein binding);GO:0005634(nucleus);GO:0005654(nucleoplasm);GO:0005694(chromosome);GO:0005737(cytoplasm);GO:0005813(centrosome);GO:0005815(microtubule organizing center)…	NA	K15341	EC:3.1.-.-	DNA cross-link repair 1B [Source:HGNC Symbol;Acc:HGNC:17641]	3' UTR	-0.899	0.0281838	-0.482	down	1.16131	0.215756	0.500321	1	up	no	8.39607	8.6906	9.08647	5.62677
chr1	113933207	113951238	18032	ENSG00000163349	ENST00000340480	0	HIPK1	GO:0000166(nucleotide binding);GO:0001654(eye development);GO:0003677(DNA binding);GO:0004672(protein kinase activity);GO:0004674(protein serine/threonine kinase activity);GO:0005515(protein binding);GO:0005524(ATP binding);GO:0005634(nucleus);GO:0005654(nucleoplasm);GO:0005737(cytoplasm);GO:0005813(centrosome);GO:0005829(cytosol);GO:0006468(protein phosphorylation);GO:0007224(smoothened signalin…	04218(Cellular senescence);04218(Cellular senescence)	K08826	EC:2.7.11.1	homeodomain interacting protein kinase 1 [Source:HGNC Symbol;Acc:HGNC:19006]	5' UTR	-1.19	0.0112202	0.243	up	1.02922	0.0415557	0.940326	1	up	no	3.01021	3.34151	3.31941	2.85197
chr1	115641970	115671219	29250	ENSG00000173218	ENST00000355485	0	VANGL1	GO:0005515(protein binding);GO:0005886(plasma membrane);GO:0007275(multicellular organism development);GO:0016020(membrane);GO:0016021(integral component of membrane);GO:0016328(lateral plasma membrane);GO:0043473(pigmentation);GO:0060071(Wnt signaling pathway, planar cell polarity pathway);GO:0060071(Wnt signaling pathway, planar cell polarity pathway)	04310(Wnt signaling pathway);04310(Wnt signaling pathway)	K04510	NA	VANGL planar cell polarity protein 1 [Source:HGNC Symbol;Acc:HGNC:15512]	5' UTR	-2.68	0.000162181	-0.188	down	1.24131	0.311864	0.253255	1	up	no	13.614	12.6832	10.1153	11.0697
chr1	116067116	116067266	151	ENSG00000163393	ENST00000369503	90603	SLC22A15	GO:0006811(ion transport);GO:0016020(membrane);GO:0016021(integral component of membrane);GO:0022857(transmembrane transporter activity);GO:0055085(transmembrane transport);GO:0055085(transmembrane transport)	NA	K08211	NA	solute carrier family 22 member 15 [Source:HGNC Symbol;Acc:HGNC:20301]	3' UTR	-0.319	0.274157	-0.385	down	1.07317	0.101881	0.810034	1	up	no	1.7552	1.64285	1.85045	1.31591
chr1	116404652	116406315	1664	ENSG00000163399	ENST00000495965	0	ATP1A1	GO:0000166(nucleotide binding);GO:0002026(regulation of the force of heart contraction);GO:0002028(regulation of sodium ion transport);GO:0005391(sodium:potassium-exchanging ATPase activity);GO:0005515(protein binding);GO:0005524(ATP binding);GO:0005768(endosome);GO:0005783(endoplasmic reticulum);GO:0005794(Golgi apparatus);GO:0005886(plasma membrane);GO:0005890(sodium:potassium-exchanging ATPase…	04022(cGMP-PKG signaling pathway);04024(cAMP signaling pathway);04260(Cardiac muscle contraction);04261(Adrenergic signaling in cardiomyocytes);04911(Insulin secretion);04918(Thyroid hormone synthesis);04919(Thyroid hormone signaling pathway);04925(Aldosterone synthesis and secretion);04960(Aldosterone-regulated sodium reabsorption);04961(Endocrine and other factor-regulated calcium reabsorption)…	NA	NA	ATPase Na+/K+ transporting subunit alpha 1 [Source:HGNC Symbol;Acc:HGNC:799]	3' UTR	-1.33	0.00724436	-0.257	down	0.951522	-0.0716914	0.683862	1	down	no	104.552	110.934	107.597	118.868
chr1	116990024	116990353	330	ENSG00000134247	ENST00000393203	80108	PTGFRN	GO:0005515(protein binding);GO:0005783(endoplasmic reticulum);GO:0005789(endoplasmic reticulum membrane);GO:0005794(Golgi apparatus);GO:0009986(cell surface);GO:0014905(myoblast fusion involved in skeletal muscle regeneration);GO:0016020(membrane);GO:0016021(integral component of membrane);GO:0034389(lipid droplet organization);GO:0034389(lipid droplet organization)	NA	NA	NA	prostaglandin F2 receptor inhibitor [Source:HGNC Symbol;Acc:HGNC:9601]	3' UTR	-1.67	0.0025704	-0.341	down	1.06331	0.0885656	0.822165	1	up	no	27.8399	30.6414	24.5891	30.4101
chr1	117018270	117018479	210	ENSG00000134256	ENST00000256652	16520	CD101	GO:0002763(positive regulation of myeloid leukocyte differentiation);GO:0005886(plasma membrane);GO:0007166(cell surface receptor signaling pathway);GO:0016020(membrane);GO:0016021(integral component of membrane);GO:0016812(hydrolase activity, acting on carbon-nitrogen (but not peptide) bonds, in cyclic amides);GO:0070062(extracellular exosome);GO:0070062(extracellular exosome)	NA	NA	NA	CD101 molecule [Source:HGNC Symbol;Acc:HGNC:5949]	Exon (ENST00000256652/ENSG00000134256, exon 6 of 9)	-1.14	0.0131826	3.13	up	1.03072	0.0436483	1	1	up	no	0.0899929	0.123466	0.0857441	0.121354
chr1	117075009	117075549	541	ENSG00000116830	ENST00000469638	0	TTF2	GO:0000166(nucleotide binding);GO:0003677(DNA binding);GO:0004386(helicase activity);GO:0005515(protein binding);GO:0005524(ATP binding);GO:0005634(nucleus);GO:0005681(spliceosomal complex);GO:0005737(cytoplasm);GO:0005829(cytosol);GO:0006353(DNA-templated transcription, termination);GO:0006369(termination of RNA polymerase II transcription);GO:0006397(mRNA processing);GO:0008023(transcription el…	04918(Thyroid hormone synthesis);04918(Thyroid hormone synthesis)	K15173	EC:3.6.4.-	transcription termination factor 2 [Source:HGNC Symbol;Acc:HGNC:12398]	Exon (ENST00000369466/ENSG00000116830, exon 5 of 23)	-1.96	0.00114815	-0.217	down	1.0091	0.0130707	0.973522	1	up	no	10.8161	11.071	11.4822	10.2076
chr1	117623035	117624561	1527	ENSG00000183508	ENST00000369448	16987	TENT5C	GO:0003723(RNA binding);GO:0004652(polynucleotide adenylyltransferase activity);GO:0005515(protein binding);GO:0005634(nucleus);GO:0005737(cytoplasm);GO:0016740(transferase activity);GO:0016779(nucleotidyltransferase activity);GO:0048255(mRNA stabilization);GO:1990817(RNA adenylyltransferase activity)	NA	K23034	EC:2.7.7.19	terminal nucleotidyltransferase 5C [Source:HGNC Symbol;Acc:HGNC:24712]	3' UTR	-0.441	0.153815	0.81	up	1.92808	0.947168	1	1	up	no	0.052405	0.060492	0.04154	0.017014
chr1	119140396	119141916	1521	ENSG00000116874	ENST00000369426	0	WARS2	GO:0000166(nucleotide binding);GO:0001570(vasculogenesis);GO:0004812(aminoacyl-tRNA ligase activity);GO:0004830(tryptophan-tRNA ligase activity);GO:0005524(ATP binding);GO:0005739(mitochondrion);GO:0005759(mitochondrial matrix);GO:0005886(plasma membrane);GO:0006412(translation);GO:0006418(tRNA aminoacylation for protein translation);GO:0006436(tryptophanyl-tRNA aminoacylation);GO:0016874(ligase …	00970(Aminoacyl-tRNA biosynthesis);00970(Aminoacyl-tRNA biosynthesis)	K01867	EC:6.1.1.2	tryptophanyl tRNA synthetase 2, mitochondrial [Source:HGNC Symbol;Acc:HGNC:12730]	5' UTR	-0.33	0.258821	0.135	up	0.93007	-0.104588	0.667638	1	down	no	6.19901	6.32471	7.17708	6.28827
chr1	119146956	119181400	34445	ENSG00000231365	ENST00000425884	6560	WARS2-AS1	NA	NA	NA	NA	WARS2 antisense RNA 1 [Source:HGNC Symbol;Acc:HGNC:40612]	Exon (ENST00000425884/ENSG00000231365, exon 2 of 4)	-0.384	0.197697	-0.199	down	1.17089	0.2276	0.584002	1	up	no	1.84775	2.30201	1.51199	2.03214
chr1	120463704	120466541	2838	ENSG00000270231	ENST00000652355	43854	NBPF8	NA	NA	NA	NA	NBPF member 8 [Source:HGNC Symbol;Acc:HGNC:31990]	Exon (ENST00000652355/ENSG00000270231, exon 26 of 29)	-2.08	0.000831764	-0.367	down	1.07392	0.102885	0.775269	1	up	no	4.20186	5.12391	4.94351	3.74035
chr1	120913275	121001003	87729	ENSG00000226067	ENST00000621058	0	LINC00623	NA	NA	NA	NA	long intergenic non-protein coding RNA 623 [Source:HGNC Symbol;Acc:HGNC:44252]	Exon (ENST00000621058/ENSG00000226067, exon 1 of 3)	-1.24	0.00977237	0.218	up	1.21526	0.281265	0.451665	1	up	no	5.32921	4.89277	4.14615	4.2652
chr1	121184810	121187022	2213	ENSG00000171943	ENST00000367123	0	SRGAP2C	GO:0005737(cytoplasm);GO:0007399(nervous system development);GO:0021816(extension of a leading process involved in cell motility in cerebral cortex radial glia guided migration);GO:0030336(negative regulation of cell migration);GO:0042803(protein homodimerization activity);GO:0046982(protein heterodimerization activity);GO:0048365(Rac GTPase binding);GO:0051490(negative regulation of filopodium a…	NA	NA	NA	SLIT-ROBO Rho GTPase activating protein 2C [Source:HGNC Symbol;Acc:HGNC:30584]	5' UTR	-0.521	0.109901	-0.692	down	1.55127	0.633448	0.0394224	0.755484	up	no	3.74876	4.08677	2.83562	2.21543
chr1	121387849	121388059	211	ENSG00000171943	ENST00000367123	203039	SRGAP2C	GO:0005737(cytoplasm);GO:0007399(nervous system development);GO:0021816(extension of a leading process involved in cell motility in cerebral cortex radial glia guided migration);GO:0030336(negative regulation of cell migration);GO:0042803(protein homodimerization activity);GO:0046982(protein heterodimerization activity);GO:0048365(Rac GTPase binding);GO:0051490(negative regulation of filopodium a…	NA	NA	NA	SLIT-ROBO Rho GTPase activating protein 2C [Source:HGNC Symbol;Acc:HGNC:30584]	3' UTR	-0.343	0.240991	0.24	up	1.55127	0.633448	0.0394224	0.755484	up	no	3.74876	4.08677	2.83562	2.21543
chr1	143738169	143738585	417	ENSG00000232721	ENST00000443018	2103	AC239800	NA	NA	NA	NA	novel transcript	Exon (ENST00000443018/ENSG00000232721, exon 2 of 2)	-0.303	0.299916	1.06	up	1.27281	0.348019	1	1	up	no	0.039923	0	0.031366	0
chr1	144045767	144054483	8717	ENSG00000270872	ENST00000605551	70680	SRGAP2D	NA	NA	NA	NA	SLIT-ROBO Rho GTPase activating protein 2D (pseudogene) [Source:HGNC Symbol;Acc:HGNC:43932]	Exon (ENST00000605551/ENSG00000270872, exon 2 of 7)	-0.424	0.165196	1.05	up	1.17939	0.238046	0.586796	1	up	no	4.01924	4.94766	4.09699	3.50598
chr1	145214939	145215905	967	ENSG00000272419	ENST00000606004	0	LINC01145	NA	NA	NA	NA	long intergenic non-protein coding RNA 1145 [Source:HGNC Symbol;Acc:HGNC:49462]	Exon (ENST00000638358/ENSG00000281571, exon 1 of 1)	-0.95	0.0239883	0.331	up	1.6462	0.719144	0.0456339	0.819498	up	no	2.33257	3.34843	1.54873	1.90224
chr1	145233001	145233145	145	ENSG00000223612	ENST00000433527	0	AC241585	NA	NA	NA	NA	EGFR-coamplified and overexpressed protein (ECOP) pseudogene	Exon (ENST00000433527/ENSG00000223612, exon 1 of 1)	-0.395	0.187068	-1.25	down	1.51306	0.597466	1	1	up	no	0.658177	1.03106	0.2483	0.868139
chr1	145233375	145233519	145	ENSG00000223612	ENST00000433527	374	AC241585	NA	NA	NA	NA	EGFR-coamplified and overexpressed protein (ECOP) pseudogene	Exon (ENST00000433527/ENSG00000223612, exon 1 of 1)	-0.973	0.0223872	-2.26	down	1.51306	0.597466	1	1	up	no	0.658177	1.03106	0.2483	0.868139
chr1	145669670	145670650	981	ENSG00000117262	ENST00000313835	61682	GPR89A	GO:0000139(Golgi membrane);GO:0005244(voltage-gated ion channel activity);GO:0005794(Golgi apparatus);GO:0006811(ion transport);GO:0008308(voltage-gated anion channel activity);GO:0015031(protein transport);GO:0015698(inorganic anion transport);GO:0016020(membrane);GO:0016021(integral component of membrane);GO:0030660(Golgi-associated vesicle membrane);GO:0032580(Golgi cisterna membrane);GO:00342…	NA	K22193	NA	G protein-coupled receptor 89A [Source:HGNC Symbol;Acc:HGNC:31984]	3' UTR	-1.57	0.00354813	-0.36	down	0.89632	-0.157915	0.561461	1	down	no	4.06283	3.38693	4.43204	3.87946
chr1	145843745	145844402	658	ENSG00000186141	ENST00000334163	19545	POLR3C	GO:0001056(RNA polymerase III activity);GO:0002376(immune system process);GO:0003677(DNA binding);GO:0003697(single-stranded DNA binding);GO:0003899(DNA-directed 5'-3' RNA polymerase activity);GO:0005515(protein binding);GO:0005634(nucleus);GO:0005654(nucleoplasm);GO:0005666(RNA polymerase III complex);GO:0005829(cytosol);GO:0006351(transcription, DNA-templated);GO:0006359(regulation of transcrip…	03020(RNA polymerase);04623(Cytosolic DNA-sensing pathway);04623(Cytosolic DNA-sensing pathway)	K03023	NA	RNA polymerase III subunit C [Source:HGNC Symbol;Acc:HGNC:30076]	3' UTR	-1.23	0.00977237	-0.639	down	0.987214	-0.0185646	0.873012	1	down	no	8.63216	8.61602	8.90059	8.57097
chr1	145977125	145977811	687	ENSG00000121851	ENST00000369314	12435	POLR3GL	GO:0000790(nuclear chromatin);GO:0003899(DNA-directed 5'-3' RNA polymerase activity);GO:0005515(protein binding);GO:0005634(nucleus);GO:0005654(nucleoplasm);GO:0005666(RNA polymerase III complex);GO:0005829(cytosol);GO:0006383(transcription by RNA polymerase III);GO:0032481(positive regulation of type I interferon production);GO:0032481(positive regulation of type I interferon production)	03020(RNA polymerase);04623(Cytosolic DNA-sensing pathway);04623(Cytosolic DNA-sensing pathway)	K03024	NA	RNA polymerase III subunit G like [Source:HGNC Symbol;Acc:HGNC:28466]	Exon (ENST00000625258/ENSG00000280778, exon 2 of 4)	-1.74	0.00213796	-0.626	down	1.23271	0.301833	0.368811	1	up	no	9.8312	8.98834	8.57321	6.6936
chr1	145977123	145977691	569	ENSG00000121851	ENST00000369314	12433	POLR3GL	GO:0000790(nuclear chromatin);GO:0003899(DNA-directed 5'-3' RNA polymerase activity);GO:0005515(protein binding);GO:0005634(nucleus);GO:0005654(nucleoplasm);GO:0005666(RNA polymerase III complex);GO:0005829(cytosol);GO:0006383(transcription by RNA polymerase III);GO:0032481(positive regulation of type I interferon production);GO:0032481(positive regulation of type I interferon production)	03020(RNA polymerase);04623(Cytosolic DNA-sensing pathway);04623(Cytosolic DNA-sensing pathway)	K03024	NA	RNA polymerase III subunit G like [Source:HGNC Symbol;Acc:HGNC:28466]	Exon (ENST00000625258/ENSG00000280778, exon 2 of 4)	-1.98	0.00109648	-0.502	down	1.23271	0.301833	0.368811	1	up	no	9.8312	8.98834	8.57321	6.6936
chr1	146052566	146052836	271	ENSG00000233396	ENST00000610820	0	LINC01719	NA	NA	NA	NA	long intergenic non-protein coding RNA 1719 [Source:HGNC Symbol;Acc:HGNC:52506]	Exon (ENST00000610820/ENSG00000233396, exon 1 of 3)	-0.509	0.115345	-1.13	down	1.22531	0.293148	0.546496	1	up	no	1.19261	0.934606	0.982781	0.753278
chr1	146058432	146061529	3098	ENSG00000233396	ENST00000610820	5866	LINC01719	NA	NA	NA	NA	long intergenic non-protein coding RNA 1719 [Source:HGNC Symbol;Acc:HGNC:52506]	Exon (ENST00000610820/ENSG00000233396, exon 2 of 3)	-0.596	0.0812831	0.288	up	1.22531	0.293148	0.546496	1	up	no	1.19261	0.934606	0.982781	0.753278
chr1	146235925	146236373	449	ENSG00000276509	ENST00000622359	119	AC239799	NA	NA	NA	NA	novel transcript	Exon (ENST00000622359/ENSG00000276509, exon 1 of 1)	-0.61	0.0776247	-1.49	down	3.85365	1.94622	1	1	up	no	0.283166	0.091817	0.050998	0.046308
chr1	146755425	146761933	6509	ENSG00000276975	ENST00000614586	208058	HYDIN2	NA	NA	NA	NA	HYDIN2, axonemal central pair apparatus protein (pseudogene) [Source:HGNC Symbol;Acc:HGNC:33129]	Exon (ENST00000614586/ENSG00000276975, exon 33 of 79)	-1.03	0.0190546	-3.58	down	1.74937	0.806835	1	1	up	no	0.0357562	0.0354868	0.0283618	0.0123632
chr1	146996022	146996082	61	ENSG00000268043	ENST00000617931	57278	NBPF12	GO:0005737(cytoplasm);GO:0005737(cytoplasm)	NA	NA	NA	NBPF member 12 [Source:HGNC Symbol;Acc:HGNC:24297]	3' UTR	-0.251	0.42462	0.553	up	1.21223	0.277661	0.387126	1	up	no	4.17113	4.26827	3.298	3.66389
chr1	147177904	147178947	1044	ENSG00000180867	ENST00000471856	0	PDIA3P1	NA	NA	NA	NA	protein disulfide isomerase family A member 3 pseudogene 1 [Source:HGNC Symbol;Acc:HGNC:4607]	Exon (ENST00000649713/ENSG00000180867, exon 3 of 3)	-4.92	4.89779e-07	0.427	up	0.988221	-0.0170939	0.893103	1	down	no	9.07892	9.26953	9.81472	8.75242
chr1	147618826	147625559	6734	ENSG00000116128	ENST00000234739	77325	BCL9	GO:0003713(transcription coactivator activity);GO:0005515(protein binding);GO:0005634(nucleus);GO:0005654(nucleoplasm);GO:0005737(cytoplasm);GO:0005794(Golgi apparatus);GO:0005801(cis-Golgi network);GO:0008013(beta-catenin binding);GO:0014908(myotube differentiation involved in skeletal muscle regeneration);GO:0016055(Wnt signaling pathway);GO:0035019(somatic stem cell population maintenance);GO:…	NA	K22649	NA	BCL9, transcription coactivator [Source:HGNC Symbol;Acc:HGNC:1008]	3' UTR	-1.27	0.00891251	0.157	up	1.16451	0.219718	0.521996	1	up	no	4.09526	3.98991	3.23466	3.70835
chr1	147992714	147993521	808	ENSG00000188092	ENST00000314163	64321	GPR89B	GO:0000139(Golgi membrane);GO:0005244(voltage-gated ion channel activity);GO:0005794(Golgi apparatus);GO:0006811(ion transport);GO:0008308(voltage-gated anion channel activity);GO:0015031(protein transport);GO:0015698(inorganic anion transport);GO:0016020(membrane);GO:0016021(integral component of membrane);GO:0032580(Golgi cisterna membrane);GO:0034220(ion transmembrane transport);GO:0034765(reg…	NA	K22193	NA	G protein-coupled receptor 89B [Source:HGNC Symbol;Acc:HGNC:13840]	3' UTR	-1.21	0.0104713	-0.448	down	1.05804	0.0813894	0.833752	1	up	no	3.43658	4.27796	4.39817	2.89321
chr1	148952108	148960745	8638	ENSG00000178104	ENST00000313431	0	PDE4DIP	GO:0005515(protein binding);GO:0005634(nucleus);GO:0005737(cytoplasm);GO:0005794(Golgi apparatus);GO:0005813(centrosome);GO:0005815(microtubule organizing center);GO:0005856(cytoskeleton);GO:0019899(enzyme binding);GO:0030016(myofibril);GO:0032947(protein-containing complex scaffold activity);GO:0034622(cellular protein-containing complex assembly);GO:1903358(regulation of Golgi organization);GO:…	NA	NA	NA	phosphodiesterase 4D interacting protein [Source:HGNC Symbol;Acc:HGNC:15580]	5' UTR	-1.11	0.0141254	0.222	up	1.0775	0.107683	0.768202	1	up	no	1.18526	1.28723	1.12196	1.17271
chr1	149048935	149050824	1890	ENSG00000254539	ENST00000466343	359	AC239804	NA	NA	NA	NA	novel transcript	Exon (ENST00000466343/ENSG00000254539, exon 1 of 2)	-0.352	0.230675	2.39	up	1.08856	0.122421	1	1	up	no	0.19176	0.190588	0.223889	0.127353
chr1	149390623	149390803	181	ENSG00000286185	ENST00000621744	0	AC242842	GO:0005737(cytoplasm)	NA	NA	NA	Neuroblastoma breakpoint family member 19 [Source:UniProtKB/Swiss-Prot;Acc:A0A087WUL8]	5' UTR	-0.259	0.399025	0.508	up	0.0416348	-4.58607	1	1	down	no	0.003646	0	0.003024	0.084547
chr1	149676461	149677151	691	ENSG00000234232	ENST00000617878	70667	AC243772	NA	NA	NA	NA	phosphodiesterase 4D interacting protein (PDE4DIP) pseudogene	Exon (ENST00000610578/ENSG00000277147, exon 9 of 9)	-0.434	0.158855	1	up	1.32614	0.407235	1	1	up	no	0.00125249	0.00291984	0	0.00314621
chr1	149607467	149608516	1050	ENSG00000275557	ENST00000617712	0	AC242842	NA	NA	NA	NA	novel transcript	Exon (ENST00000429388/ENSG00000277147, exon 2 of 3)	-1.25	0.00933254	0.757	up	0.433945	-1.20442	1	1	down	no	0.557069	0.456319	1.56273	0.772566
chr1	149607765	149611709	3945	ENSG00000275557	ENST00000617712	0	AC242842	NA	NA	NA	NA	novel transcript	Exon (ENST00000643225/ENSG00000284964, exon 2 of 2)	-0.388	0.193642	-0.457	down	0.433945	-1.20442	1	1	down	no	0.557069	0.456319	1.56273	0.772566
chr1	149791979	149792518	540	ENSG00000150337	ENST00000369168	9289	FCGR1A	GO:0002376(immune system process);GO:0002479(antigen processing and presentation of exogenous peptide antigen via MHC class I, TAP-dependent);GO:0005515(protein binding);GO:0005886(plasma membrane);GO:0006898(receptor-mediated endocytosis);GO:0006911(phagocytosis, engulfment);GO:0006955(immune response);GO:0007165(signal transduction);GO:0016020(membrane);GO:0016021(integral component of membrane…	04145(Phagosome);04380(Osteoclast differentiation);04640(Hematopoietic cell lineage);04666(Fc gamma R-mediated phagocytosis);05140(Leishmaniasis);05150(Staphylococcus aureus infection);05152(Tuberculosis);05202(Transcriptional misregulation in cancer);05221(Acute myeloid leukemia);05322(Systemic lupus erythematosus);05322(Systemic lupus erythematosus)	NA	NA	Fc fragment of IgG receptor Ia [Source:HGNC Symbol;Acc:HGNC:3613]	3' UTR	-0.243	0.456037	-0.492	down	1.37378	0.458156	1	1	up	no	0.0488999	0.044429	0.0572399	0.0106957
chr1	149832659	149839678	7020	ENSG00000270882	ENST00000578186	0	HIST2H4A	GO:0000183(chromatin silencing at rDNA);GO:0000228(nuclear chromosome);GO:0000784(nuclear chromosome, telomeric region);GO:0000786(nucleosome);GO:0000788(nuclear nucleosome);GO:0003677(DNA binding);GO:0003723(RNA binding);GO:0005515(protein binding);GO:0005576(extracellular region);GO:0005634(nucleus);GO:0005654(nucleoplasm);GO:0005694(chromosome);GO:0006303(double-strand break repair via nonhomo…	05034(Alcoholism);05203(Viral carcinogenesis);05322(Systemic lupus erythematosus);05322(Systemic lupus erythematosus)	NA	NA	histone cluster 2 H4 family member a [Source:HGNC Symbol;Acc:HGNC:4794]	5' UTR	-5.05	3.63078e-07	-2.96	down	0.412474	-1.27763	0.00289951	0.186948	down	yes	2.75212	3.19506	10.2649	4.15347
chr1	149899524	149900798	1275	ENSG00000178096	ENST00000369152	0	BOLA1	GO:0005515(protein binding);GO:0005739(mitochondrion);GO:0005739(mitochondrion)	NA	K22066	NA	bolA family member 1 [Source:HGNC Symbol;Acc:HGNC:24263]	5' UTR	-1.85	0.00154882	0.17	up	0.770288	-0.37653	0.202003	1	down	no	8.85388	8.17084	10.9707	11.1311
chr1	150157355	150164226	6872	ENSG00000023902	ENST00000502767	0	PLEKHO1	GO:0005515(protein binding);GO:0005634(nucleus);GO:0005737(cytoplasm);GO:0005886(plasma membrane);GO:0007520(myoblast fusion);GO:0008360(regulation of cell shape);GO:0016020(membrane);GO:0032587(ruffle membrane);GO:0036195(muscle cell projection membrane);GO:0051451(myoblast migration);GO:0072673(lamellipodium morphogenesis);GO:0072673(lamellipodium morphogenesis)	NA	NA	NA	pleckstrin homology domain containing O1 [Source:HGNC Symbol;Acc:HGNC:24310]	5' UTR	-1.93	0.00125893	0.259	up	1.32429	0.405214	0.221438	1	up	no	2.3338	2.40258	1.91449	1.66207
chr1	150504656	150507609	2954	ENSG00000143374	ENST00000438568	17292	TARS2	GO:0000166(nucleotide binding);GO:0002161(aminoacyl-tRNA editing activity);GO:0004812(aminoacyl-tRNA ligase activity);GO:0004829(threonine-tRNA ligase activity);GO:0005524(ATP binding);GO:0005575(cellular_component);GO:0005737(cytoplasm);GO:0005739(mitochondrion);GO:0005759(mitochondrial matrix);GO:0006412(translation);GO:0006418(tRNA aminoacylation for protein translation);GO:0006435(threonyl-tR…	00970(Aminoacyl-tRNA biosynthesis);00970(Aminoacyl-tRNA biosynthesis)	K01868	EC:6.1.1.3	threonyl-tRNA synthetase 2, mitochondrial [Source:HGNC Symbol;Acc:HGNC:30740]	3' UTR	-2	0.00102329	-0.149	down	0.715636	-0.482702	0.0504532	0.853058	down	no	11.1576	11.7408	15.1062	16.8911
chr1	150560698	150560937	240	ENSG00000143382	ENST00000271643	11329	ADAMTSL4	GO:0002020(protease binding);GO:0002064(epithelial cell development);GO:0005515(protein binding);GO:0005576(extracellular region);GO:0005614(interstitial matrix);GO:0005788(endoplasmic reticulum lumen);GO:0006508(proteolysis);GO:0006915(apoptotic process);GO:0008233(peptidase activity);GO:0030198(extracellular matrix organization);GO:0031012(extracellular matrix);GO:0043065(positive regulation of…	NA	NA	NA	ADAMTS like 4 [Source:HGNC Symbol;Acc:HGNC:19706]	3' UTR	-1.01	0.0194984	-0.561	down	0.980497	-0.0284147	0.895803	1	down	no	3.48922	3.05514	3.95822	2.7163
chr1	150950630	150961496	10867	ENSG00000143379	ENST00000497314	0	SETDB1	GO:0003677(DNA binding);GO:0003682(chromatin binding);GO:0005515(protein binding);GO:0005634(nucleus);GO:0005654(nucleoplasm);GO:0005694(chromosome);GO:0005737(cytoplasm);GO:0005829(cytosol);GO:0005886(plasma membrane);GO:0006325(chromatin organization);GO:0007265(Ras protein signal transduction);GO:0008168(methyltransferase activity);GO:0008270(zinc ion binding);GO:0016740(transferase activity);…	00310(Lysine degradation);04550(Signaling pathways regulating pluripotency of stem cells);04550(Signaling pathways regulating pluripotency of stem cells)	K11421	EC:2.1.1.43	SET domain bifurcated histone lysine methyltransferase 1 [Source:HGNC Symbol;Acc:HGNC:10761]	Exon (ENST00000271640/ENSG00000143379, exon 13 of 22)	-3.04	6.0256e-05	0.24	up	0.929875	-0.104891	0.655817	1	down	no	6.57094	6.18584	7.94743	5.77139
chr1	150962972	150963301	330	ENSG00000143379	ENST00000533529	0	SETDB1	GO:0003677(DNA binding);GO:0003682(chromatin binding);GO:0005515(protein binding);GO:0005634(nucleus);GO:0005654(nucleoplasm);GO:0005694(chromosome);GO:0005737(cytoplasm);GO:0005829(cytosol);GO:0005886(plasma membrane);GO:0006325(chromatin organization);GO:0007265(Ras protein signal transduction);GO:0008168(methyltransferase activity);GO:0008270(zinc ion binding);GO:0016740(transferase activity);…	00310(Lysine degradation);04550(Signaling pathways regulating pluripotency of stem cells);04550(Signaling pathways regulating pluripotency of stem cells)	K11421	EC:2.1.1.43	SET domain bifurcated histone lysine methyltransferase 1 [Source:HGNC Symbol;Acc:HGNC:10761]	Exon (ENST00000271640/ENSG00000143379, exon 19 of 22)	-1.72	0.00229087	0.478	up	0.929875	-0.104891	0.655817	1	down	no	6.57094	6.18584	7.94743	5.77139
chr1	150964475	150964714	240	ENSG00000143379	ENST00000271640	38136	SETDB1	GO:0003677(DNA binding);GO:0003682(chromatin binding);GO:0005515(protein binding);GO:0005634(nucleus);GO:0005654(nucleoplasm);GO:0005694(chromosome);GO:0005737(cytoplasm);GO:0005829(cytosol);GO:0005886(plasma membrane);GO:0006325(chromatin organization);GO:0007265(Ras protein signal transduction);GO:0008168(methyltransferase activity);GO:0008270(zinc ion binding);GO:0016740(transferase activity);…	00310(Lysine degradation);04550(Signaling pathways regulating pluripotency of stem cells);04550(Signaling pathways regulating pluripotency of stem cells)	K11421	EC:2.1.1.43	SET domain bifurcated histone lysine methyltransferase 1 [Source:HGNC Symbol;Acc:HGNC:10761]	3' UTR	-0.642	0.0691831	0.343	up	0.929875	-0.104891	0.655817	1	down	no	6.57094	6.18584	7.94743	5.77139
chr1	151035505	151035683	179	ENSG00000143363	ENST00000271620	27056	PRUNE1	GO:0004309(exopolyphosphatase activity);GO:0004427(inorganic diphosphatase activity);GO:0005515(protein binding);GO:0005634(nucleus);GO:0005737(cytoplasm);GO:0005829(cytosol);GO:0005925(focal adhesion);GO:0006798(polyphosphate catabolic process);GO:0015631(tubulin binding);GO:0016311(dephosphorylation);GO:0016462(pyrophosphatase activity);GO:0016787(hydrolase activity);GO:0016791(phosphatase acti…	00230(Purine metabolism);00230(Purine metabolism)	K01514	EC:3.6.1.11	prune exopolyphosphatase 1 [Source:HGNC Symbol;Acc:HGNC:13420]	3' UTR	-1.48	0.00467735	-0.816	down	1.02069	0.0295471	0.980966	1	up	no	5.65311	3.95937	4.99401	4.42361
chr1	151285955	151288312	2358	ENSG00000143373	ENST00000426871	0	ZNF687	GO:0000981(DNA-binding transcription factor activity, RNA polymerase II-specific);GO:0003676(nucleic acid binding);GO:0003677(DNA binding);GO:0005515(protein binding);GO:0005634(nucleus);GO:0005654(nucleoplasm);GO:0005737(cytoplasm);GO:0005829(cytosol);GO:0006357(regulation of transcription by RNA polymerase II);GO:0046872(metal ion binding);GO:0046872(metal ion binding)	NA	NA	NA	zinc finger protein 687 [Source:HGNC Symbol;Acc:HGNC:29277]	5' UTR	-5.17	2.63027e-07	0.274	up	1.10226	0.140463	0.6865	1	up	no	6.79759	4.80985	5.42202	5.10857
chr1	151574308	151582271	7964	ENSG00000143367	ENST00000392712	34003	TUFT1	GO:0005515(protein binding);GO:0005576(extracellular region);GO:0005737(cytoplasm);GO:0030282(bone mineralization);GO:0031214(biomineral tissue development);GO:0035556(intracellular signal transduction);GO:0042476(odontogenesis);GO:0042476(odontogenesis)	NA	NA	NA	tuftelin 1 [Source:HGNC Symbol;Acc:HGNC:12422]	3' UTR	-1.59	0.00331131	-0.288	down	0.956261	-0.0645235	0.772168	1	down	no	4.9756	4.90302	5.18269	5.14777
chr1	151612036	151613988	1953	ENSG00000143376	ENST00000458013	0	SNX27	GO:0001770(establishment of natural killer cell polarity);GO:0001772(immunological synapse);GO:0005515(protein binding);GO:0005623(cell);GO:0005654(nucleoplasm);GO:0005737(cytoplasm);GO:0005768(endosome);GO:0005769(early endosome);GO:0005829(cytosol);GO:0005856(cytoskeleton);GO:0006886(intracellular protein transport);GO:0007165(signal transduction);GO:0008289(lipid binding);GO:0008333(endosome t…	NA	K17936	NA	sorting nexin family member 27 [Source:HGNC Symbol;Acc:HGNC:20073]	5' UTR	-0.575	0.0891251	-0.682	down	1.16724	0.223105	0.540461	1	up	no	0.742853	0.960954	0.884	0.575685
chr1	151794139	151794373	235	ENSG00000203288	ENST00000389897	3297	TDRKH-AS1	NA	NA	NA	NA	TDRKH antisense RNA 1 [Source:HGNC Symbol;Acc:HGNC:40578]	Exon (ENST00000389897/ENSG00000203288, exon 2 of 2)	-0.798	0.0398107	2.29	up	0.780516	-0.3575	1	1	down	no	0.477466	0.246258	0.39727	0.529968
chr1	153032665	153032900	236	ENSG00000169469	ENST00000307098	1462	SPRR1B	GO:0001533(cornified envelope);GO:0005198(structural molecule activity);GO:0005737(cytoplasm);GO:0005829(cytosol);GO:0008544(epidermis development);GO:0018149(peptide cross-linking);GO:0030216(keratinocyte differentiation);GO:0030674(protein binding, bridging);GO:0031424(keratinization);GO:0070268(cornification)	NA	NA	NA	small proline rich protein 1B [Source:HGNC Symbol;Acc:HGNC:11260]	3' UTR	-0.314	0.282488	-0.682	down	0.661245	-0.596744	1	1	down	no	0.517097	0.668747	0.387168	1.40618
chr1	153629091	153629361	271	ENSG00000160678	ENST00000368698	1165	S100A1	GO:0000122(negative regulation of transcription by RNA polymerase II);GO:0002224(toll-like receptor signaling pathway);GO:0005509(calcium ion binding);GO:0005515(protein binding);GO:0005576(extracellular region);GO:0005634(nucleus);GO:0005737(cytoplasm);GO:0008016(regulation of heart contraction);GO:0016529(sarcoplasmic reticulum);GO:0021762(substantia nigra development);GO:0030018(Z disc);GO:003…	NA	NA	NA	S100 calcium binding protein A1 [Source:HGNC Symbol;Acc:HGNC:10486]	Exon (ENST00000469893/ENSG00000160678, exon 1 of 2)	-0.308	0.291072	-1.29	down	1.46017	0.546137	1	1	up	no	0.195012	0.293557	0.246452	0.0881457
chr1	153638304	153642607	4304	ENSG00000160679	ENST00000368686	0	CHTOP	GO:0000346(transcription export complex);GO:0003723(RNA binding);GO:0005515(protein binding);GO:0005634(nucleus);GO:0005654(nucleoplasm);GO:0005730(nucleolus);GO:0006405(RNA export from nucleus);GO:0006406(mRNA export from nucleus);GO:0008284(positive regulation of cell population proliferation);GO:0008327(methyl-CpG binding);GO:0016607(nuclear speck);GO:0031062(positive regulation of histone met…	NA	NA	NA	chromatin target of PRMT1 [Source:HGNC Symbol;Acc:HGNC:24511]	5' UTR	-6.6	7.24436e-09	0.287	up	0.988063	-0.0173253	0.879273	1	down	no	12.6082	14.2362	14.533	12.6357
chr1	153643205	153643504	300	ENSG00000160679	ENST00000368690	9223	CHTOP	GO:0000346(transcription export complex);GO:0003723(RNA binding);GO:0005515(protein binding);GO:0005634(nucleus);GO:0005654(nucleoplasm);GO:0005730(nucleolus);GO:0006405(RNA export from nucleus);GO:0006406(mRNA export from nucleus);GO:0008284(positive regulation of cell population proliferation);GO:0008327(methyl-CpG binding);GO:0016607(nuclear speck);GO:0031062(positive regulation of histone met…	NA	NA	NA	chromatin target of PRMT1 [Source:HGNC Symbol;Acc:HGNC:24511]	3' UTR	-0.396	0.186638	-0.14	down	0.988063	-0.0173253	0.879273	1	down	no	12.6082	14.2362	14.533	12.6357
chr1	153678748	153679404	657	ENSG00000169418	ENST00000368680	60	NPR1	GO:0000166(nucleotide binding);GO:0001653(peptide receptor activity);GO:0004383(guanylate cyclase activity);GO:0004672(protein kinase activity);GO:0005524(ATP binding);GO:0005525(GTP binding);GO:0005886(plasma membrane);GO:0006182(cGMP biosynthetic process);GO:0006468(protein phosphorylation);GO:0007165(signal transduction);GO:0007166(cell surface receptor signaling pathway);GO:0007168(receptor g…	00230(Purine metabolism);04022(cGMP-PKG signaling pathway);04024(cAMP signaling pathway);04270(Vascular smooth muscle contraction);04714(Thermogenesis);04921(Oxytocin signaling pathway);04923(Regulation of lipolysis in adipocytes);04924(Renin secretion);04925(Aldosterone synthesis and secretion);04925(Aldosterone synthesis and secretion)	K12323	EC:4.6.1.2	natriuretic peptide receptor 1 [Source:HGNC Symbol;Acc:HGNC:7943]	5' UTR	-0.549	0.0977237	-1.06	down	0.650362	-0.620685	0.13906	1	down	no	0.582517	0.382121	0.702355	0.780877
chr1	153773998	153774808	811	ENSG00000143554	ENST00000271857	0	SLC27A3	GO:0000166(nucleotide binding);GO:0001676(long-chain fatty acid metabolic process);GO:0003824(catalytic activity);GO:0004467(long-chain fatty acid-CoA ligase activity);GO:0005324(long-chain fatty acid transporter activity);GO:0005524(ATP binding);GO:0005739(mitochondrion);GO:0005783(endoplasmic reticulum);GO:0006629(lipid metabolic process);GO:0006631(fatty acid metabolic process);GO:0015909(long…	04931(Insulin resistance);04931(Insulin resistance)	K08772	EC:6.2.1.-	solute carrier family 27 member 3 [Source:HGNC Symbol;Acc:HGNC:10997]	5' UTR	-4.22	2.88403e-06	1.24	up	1.18602	0.246123	0.508158	1	up	no	4.18958	5.6398	3.52773	4.75999
chr1	153923955	153928745	4791	ENSG00000284738	ENST00000641267	618	AL358472	NA	NA	NA	NA	novel transcript, antisense to DENND4B	Exon (ENST00000641267/ENSG00000284738, exon 1 of 3)	-0.377	0.204644	2.08	up	1.21925	0.285992	1	1	up	no	0.285223	0.290477	0.338386	0.13379
chr1	153977743	153978865	1123	ENSG00000272654	ENST00000608236	0	AL358472	NA	NA	NA	NA	novel transcript	3' UTR	-0.525	0.108393	0.383	up	0.708439	-0.497284	0.331959	1	down	no	0.592697	0.452938	0.895427	0.580543
chr1	154348493	154350138	1646	ENSG00000143515	ENST00000368489	20746	ATP8B2	GO:0000166(nucleotide binding);GO:0000287(magnesium ion binding);GO:0004012(phospholipid-translocating ATPase activity);GO:0005524(ATP binding);GO:0005783(endoplasmic reticulum);GO:0005789(endoplasmic reticulum membrane);GO:0005794(Golgi apparatus);GO:0005886(plasma membrane);GO:0006869(lipid transport);GO:0007030(Golgi organization);GO:0015914(phospholipid transport);GO:0016020(membrane);GO:0016…	NA	K01530	EC:7.6.2.1	ATPase phospholipid transporting 8B2 [Source:HGNC Symbol;Acc:HGNC:13534]	3' UTR	-2.29	0.000457088	0.214	up	1.00737	0.010591	0.956283	1	up	no	8.58402	8.17816	8.33525	8.30433
chr1	154448134	154454270	6137	ENSG00000160712	ENST00000502679	0	IL6R	GO:0002384(hepatic immune response);GO:0002548(monocyte chemotaxis);GO:0002690(positive regulation of leukocyte chemotaxis);GO:0002827(positive regulation of T-helper 1 type immune response);GO:0004896(cytokine receptor activity);GO:0004897(ciliary neurotrophic factor receptor activity);GO:0004915(interleukin-6 receptor activity);GO:0005138(interleukin-6 receptor binding);GO:0005143(interleukin-1…	01521(EGFR tyrosine kinase inhibitor resistance);04060(Cytokine-cytokine receptor interaction);04066(HIF-1 signaling pathway);04151(PI3K-Akt signaling pathway);04630(Jak-STAT signaling pathway);04640(Hematopoietic cell lineage);04659(Th17 cell differentiation);04932(Non-alcoholic fatty liver disease (NAFLD));05163(Human cytomegalovirus infection);05200(Pathways in cancer);05200(Pathways in cancer)	K05055	NA	interleukin 6 receptor [Source:HGNC Symbol;Acc:HGNC:6019]	Exon (ENST00000344086/ENSG00000160712, exon 7 of 9)	-0.485	0.12735	0.593	up	0.789036	-0.341837	0.321981	1	down	no	2.17949	1.2288	2.34098	1.97858
chr1	154961825	154962564	740	ENSG00000163348	ENST00000368456	0	PYGO2	GO:0001701(in utero embryonic development);GO:0001822(kidney development);GO:0002088(lens development in camera-type eye);GO:0003682(chromatin binding);GO:0005515(protein binding);GO:0005634(nucleus);GO:0005654(nucleoplasm);GO:0007286(spermatid development);GO:0007289(spermatid nucleus differentiation);GO:0007420(brain development);GO:0009791(post-embryonic development);GO:0016055(Wnt signaling p…	NA	NA	NA	pygopus family PHD finger 2 [Source:HGNC Symbol;Acc:HGNC:30257]	5' UTR	-0.867	0.0316228	0.146	up	0.94002	-0.0892369	0.647404	1	down	no	17.8631	17.697	18.6371	19.192
chr1	154992691	154993111	421	ENSG00000160688	ENST00000292180	9347	FLAD1	GO:0000166(nucleotide binding);GO:0003824(catalytic activity);GO:0003919(FMN adenylyltransferase activity);GO:0005515(protein binding);GO:0005524(ATP binding);GO:0005737(cytoplasm);GO:0005739(mitochondrion);GO:0005759(mitochondrial matrix);GO:0005829(cytosol);GO:0005886(plasma membrane);GO:0006747(FAD biosynthetic process);GO:0006771(riboflavin metabolic process);GO:0016740(transferase activity);…	00740(Riboflavin metabolism);00740(Riboflavin metabolism)	K00953	EC:2.7.7.2	flavin adenine dinucleotide synthetase 1 [Source:HGNC Symbol;Acc:HGNC:24671]	3' UTR	-1.17	0.011749	0.303	up	1.01683	0.024074	0.978707	1	up	no	12.3316	12.6099	10.5786	13.9501
chr1	155002630	155018522	15893	ENSG00000160685	ENST00000417934	0	ZBTB7B	GO:0000122(negative regulation of transcription by RNA polymerase II);GO:0000978(RNA polymerase II proximal promoter sequence-specific DNA binding);GO:0000981(DNA-binding transcription factor activity, RNA polymerase II-specific);GO:0001158(enhancer sequence-specific DNA binding);GO:0001228(DNA-binding transcription activator activity, RNA polymerase II-specific);GO:0001865(NK T cell differentiat…	NA	K10494	NA	zinc finger and BTB domain containing 7B [Source:HGNC Symbol;Acc:HGNC:18668]	5' UTR	-37.7	5.01187e-41	0.487	up	0.840029	-0.251488	0.380947	1	down	no	2.92649	3.00188	3.33656	3.72078
chr1	155066859	155069553	2695	ENSG00000243364	ENST00000359751	3122	EFNA4	GO:0005005(transmembrane-ephrin receptor activity);GO:0005515(protein binding);GO:0005576(extracellular region);GO:0005886(plasma membrane);GO:0007267(cell-cell signaling);GO:0007411(axon guidance);GO:0016020(membrane);GO:0030316(osteoclast differentiation);GO:0031225(anchored component of membrane);GO:0031226(intrinsic component of plasma membrane);GO:0046849(bone remodeling);GO:0046875(ephrin r…	04010(MAPK signaling pathway);04014(Ras signaling pathway);04015(Rap1 signaling pathway);04151(PI3K-Akt signaling pathway);04360(Axon guidance);04360(Axon guidance)	K05462	NA	ephrin A4 [Source:HGNC Symbol;Acc:HGNC:3224]	3' UTR	-2.05	0.000912011	-0.248	down	1.03214	0.0456414	0.961043	1	up	no	8.60344	7.65856	7.43148	8.32411
chr1	155289370	155289848	479	ENSG00000143627	ENST00000342741	11590	PKLR	GO:0000166(nucleotide binding);GO:0000287(magnesium ion binding);GO:0001666(response to hypoxia);GO:0003824(catalytic activity);GO:0004743(pyruvate kinase activity);GO:0005524(ATP binding);GO:0005737(cytoplasm);GO:0005829(cytosol);GO:0005975(carbohydrate metabolic process);GO:0006096(glycolytic process);GO:0006754(ATP biosynthetic process);GO:0007584(response to nutrient);GO:0008152(metabolic pro…	00010(Glycolysis / Gluconeogenesis);00230(Purine metabolism);00620(Pyruvate metabolism);04910(Insulin signaling pathway);04930(Type II diabetes mellitus);04932(Non-alcoholic fatty liver disease (NAFLD));04950(Maturity onset diabetes of the young)	K12406	EC:2.7.1.40	pyruvate kinase L/R [Source:HGNC Symbol;Acc:HGNC:9020]	3' UTR	-0.636	0.0707946	-0.423	down	1.02148	0.0306637	1	1	up	no	0.0369535	0	0.0138529	0.0223235
chr1	155312747	155312897	151	ENSG00000160752	ENST00000611010	3999	FDPS	GO:0003723(RNA binding);GO:0004161(dimethylallyltranstransferase activity);GO:0004337(geranyltranstransferase activity);GO:0005654(nucleoplasm);GO:0005737(cytoplasm);GO:0005829(cytosol);GO:0006629(lipid metabolic process);GO:0006694(steroid biosynthetic process);GO:0006695(cholesterol biosynthetic process);GO:0008202(steroid metabolic process);GO:0008203(cholesterol metabolic process);GO:0008299(…	00900(Terpenoid backbone biosynthesis);05164(Influenza A);05166(Human T-cell leukemia virus 1 infection);05166(Human T-cell leukemia virus 1 infection)	NA	NA	farnesyl diphosphate synthase [Source:HGNC Symbol;Acc:HGNC:3631]	Exon (ENST00000487002/ENSG00000160752, exon 2 of 2)	-0.401	0.18281	-0.606	down	1.10201	0.140137	0.64259	1	up	no	48.373	45.3885	41.2874	43.7949
chr1	155613439	155614967	1529	ENSG00000125459	ENST00000649846	3221	MSTO1	GO:0000002(mitochondrial genome maintenance);GO:0000070(mitotic sister chromatid segregation);GO:0003674(molecular_function);GO:0005737(cytoplasm);GO:0005739(mitochondrion);GO:0005741(mitochondrial outer membrane);GO:0007005(mitochondrion organization);GO:0016020(membrane);GO:0048311(mitochondrion distribution);GO:0090307(mitotic spindle assembly);GO:0090307(mitotic spindle assembly)	NA	NA	NA	misato mitochondrial distribution and morphology regulator 1 [Source:HGNC Symbol;Acc:HGNC:29678]	3' UTR	-1.41	0.00562341	0.32	up	0.634598	-0.656086	0.0264294	0.636284	down	no	4.36146	4.4591	6.05751	7.84193
chr1	155736898	155738560	1663	ENSG00000132676	ENST00000491777	0	DAP3	GO:0000166(nucleotide binding);GO:0003723(RNA binding);GO:0003735(structural constituent of ribosome);GO:0005515(protein binding);GO:0005525(GTP binding);GO:0005654(nucleoplasm);GO:0005739(mitochondrion);GO:0005743(mitochondrial inner membrane);GO:0005761(mitochondrial ribosome);GO:0005763(mitochondrial small ribosomal subunit);GO:0005840(ribosome);GO:0006915(apoptotic process);GO:0015935(small r…	NA	K17408	NA	death associated protein 3 [Source:HGNC Symbol;Acc:HGNC:2673]	3' UTR	-3.41	2.34423e-05	-0.219	down	1.04342	0.0613165	0.872615	1	up	no	27.5086	24.4991	26.09	23.7537
chr1	155746071	155746669	599	ENSG00000203761	ENST00000314835	242	MSTO2P	NA	NA	NA	NA	misato family member 2, pseudogene [Source:HGNC Symbol;Acc:HGNC:26329]	Exon (ENST00000314835/ENSG00000203761, exon 2 of 14)	-0.223	0.54325	-0.415	down	1.02764	0.039331	0.987215	1	up	no	3.97726	6.46363	4.29682	5.86327
chr1	156114674	156115034	361	ENSG00000160789	ENST00000478063	0	LMNA	GO:0005198(structural molecule activity);GO:0005515(protein binding);GO:0005634(nucleus);GO:0005635(nuclear envelope);GO:0005638(lamin filament);GO:0005652(nuclear lamina);GO:0005654(nucleoplasm);GO:0005829(cytosol);GO:0005882(intermediate filament);GO:0006606(protein import into nucleus);GO:0006997(nucleus organization);GO:0006998(nuclear envelope organization);GO:0007084(mitotic nuclear envelop…	04210(Apoptosis);05410(Hypertrophic cardiomyopathy (HCM));05412(Arrhythmogenic right ventricular cardiomyopathy (ARVC));05414(Dilated cardiomyopathy (DCM));05414(Dilated cardiomyopathy (DCM))	K12641	NA	lamin A/C [Source:HGNC Symbol;Acc:HGNC:6636]	5' UTR	-16.6	1.99526e-19	0.258	up	1.07726	0.107368	0.751415	1	up	no	68.2675	67.8046	57.6061	68.7069
chr1	156139819	156140089	271	ENSG00000160789	ENST00000347559	25149	LMNA	GO:0005198(structural molecule activity);GO:0005515(protein binding);GO:0005634(nucleus);GO:0005635(nuclear envelope);GO:0005638(lamin filament);GO:0005652(nuclear lamina);GO:0005654(nucleoplasm);GO:0005829(cytosol);GO:0005882(intermediate filament);GO:0006606(protein import into nucleus);GO:0006997(nucleus organization);GO:0006998(nuclear envelope organization);GO:0007084(mitotic nuclear envelop…	04210(Apoptosis);05410(Hypertrophic cardiomyopathy (HCM));05412(Arrhythmogenic right ventricular cardiomyopathy (ARVC));05414(Dilated cardiomyopathy (DCM));05414(Dilated cardiomyopathy (DCM))	K12641	NA	lamin A/C [Source:HGNC Symbol;Acc:HGNC:6636]	3' UTR	-3.81	8.51138e-06	0.55	up	1.07726	0.107368	0.751415	1	up	no	68.2675	67.8046	57.6061	68.7069
chr1	156176823	156177752	930	ENSG00000196189	ENST00000355014	26804	SEMA4A	GO:0001525(angiogenesis);GO:0001755(neural crest cell migration);GO:0002250(adaptive immune response);GO:0002292(T cell differentiation involved in immune response);GO:0002376(immune system process);GO:0005515(protein binding);GO:0005615(extracellular space);GO:0005634(nucleus);GO:0005829(cytosol);GO:0005886(plasma membrane);GO:0005887(integral component of plasma membrane);GO:0007275(multicellul…	04360(Axon guidance);04360(Axon guidance)	K06521	NA	semaphorin 4A [Source:HGNC Symbol;Acc:HGNC:10729]	3' UTR	-1.77	0.00194984	-0.198	down	0.85623	-0.223929	0.442053	1	down	no	3.16208	2.97826	2.73091	4.44046
chr1	156200133	156207970	7838	ENSG00000160785	ENST00000468973	0	SLC25A44	GO:0005739(mitochondrion);GO:0005743(mitochondrial inner membrane);GO:0016020(membrane);GO:0016021(integral component of membrane);GO:0022857(transmembrane transporter activity);GO:0055085(transmembrane transport);GO:0055085(transmembrane transport)	NA	K15121	NA	solute carrier family 25 member 44 [Source:HGNC Symbol;Acc:HGNC:29036]	Exon (ENST00000423538/ENSG00000160785, exon 2 of 4)	-0.997	0.0204174	0.329	up	0.569962	-0.811061	0.00166847	0.1423	down	no	4.5427	4.98866	9.11137	7.61142
chr1	156239772	156240042	271	ENSG00000160783	ENST00000368279	26779	PMF1	GO:0000444(MIS12/MIND type complex);GO:0000775(chromosome, centromeric region);GO:0000776(kinetochore);GO:0000777(condensed chromosome kinetochore);GO:0000818(nuclear MIS12/MIND complex);GO:0003713(transcription coactivator activity);GO:0005515(protein binding);GO:0005634(nucleus);GO:0005654(nucleoplasm);GO:0005667(transcription factor complex);GO:0005694(chromosome);GO:0005794(Golgi apparatus);G…	NA	K11546	NA	polyamine modulated factor 1 [Source:HGNC Symbol;Acc:HGNC:9112]	3' UTR	-0.566	0.0912011	0.107	up	1.18465	0.244466	0.403538	1	up	no	18.8948	19.1401	15.8921	16.2143
chr1	156346936	156346995	60	ENSG00000163467	ENST00000368255	9622	TSACC	GO:0005515(protein binding);GO:0005737(cytoplasm);GO:0051087(chaperone binding);GO:0051087(chaperone binding)	NA	NA	NA	TSSK6 activating cochaperone [Source:HGNC Symbol;Acc:HGNC:30636]	3' UTR	-0.29	0.323594	-1.32	down	1.50118	0.586092	0.292427	1	up	no	1.23967	1.25728	0.599314	1.06402
chr1	156384597	156385129	533	ENSG00000132677	ENST00000537040	15386	RHBG	GO:0005886(plasma membrane);GO:0005887(integral component of plasma membrane);GO:0008519(ammonium transmembrane transporter activity);GO:0014731(spectrin-associated cytoskeleton);GO:0015696(ammonium transport);GO:0016020(membrane);GO:0016021(integral component of membrane);GO:0016323(basolateral plasma membrane);GO:0030506(ankyrin binding);GO:0030659(cytoplasmic vesicle membrane);GO:0031410(cytop…	NA	K06580	NA	Rh family B glycoprotein (gene/pseudogene) [Source:HGNC Symbol;Acc:HGNC:14572]	3' UTR	-0.691	0.057544	-1.15	down	1.58219	0.661923	0.211409	1	up	no	0.28835	0.280783	0.21908	0.140632
chr1	156728442	156732276	3835	ENSG00000143303	ENST00000368218	0	RRNAD1	GO:0000154(rRNA modification);GO:0000179(rRNA (adenine-N6,N6-)-dimethyltransferase activity);GO:0008649(rRNA methyltransferase activity);GO:0016020(membrane);GO:0016021(integral component of membrane);GO:0031167(rRNA methylation);GO:0032259(methylation);GO:0032259(methylation)	NA	NA	NA	ribosomal RNA adenine dimethylase domain containing 1 [Source:HGNC Symbol;Acc:HGNC:24273]	5' UTR	-6.91	3.31131e-09	0.444	up	0.887214	-0.172646	0.542261	1	down	no	6.94363	5.82203	8.00982	6.37867
chr1	156796616	156796855	240	ENSG00000143294	ENST00000271526	29081	PRCC	GO:0000398(mRNA splicing, via spliceosome);GO:0005515(protein binding);GO:0005634(nucleus);GO:0005654(nucleoplasm);GO:0007049(cell cycle);GO:0007093(mitotic cell cycle checkpoint);GO:0016607(nuclear speck);GO:0016607(nuclear speck)	05202(Transcriptional misregulation in cancer);05211(Renal cell carcinoma);05211(Renal cell carcinoma)	NA	NA	proline rich mitotic checkpoint control factor [Source:HGNC Symbol;Acc:HGNC:9343]	Exon (ENST00000469071/ENSG00000143294, exon 1 of 2)	-0.335	0.251189	-0.761	down	0.986468	-0.0196551	0.850175	1	down	no	25.7232	26.9473	25.1956	28.1975
chr1	156797334	156800815	3482	ENSG00000143294	ENST00000271526	29799	PRCC	GO:0000398(mRNA splicing, via spliceosome);GO:0005515(protein binding);GO:0005634(nucleus);GO:0005654(nucleoplasm);GO:0007049(cell cycle);GO:0007093(mitotic cell cycle checkpoint);GO:0016607(nuclear speck);GO:0016607(nuclear speck)	05202(Transcriptional misregulation in cancer);05211(Renal cell carcinoma);05211(Renal cell carcinoma)	NA	NA	proline rich mitotic checkpoint control factor [Source:HGNC Symbol;Acc:HGNC:9343]	3' UTR	-3.93	6.16595e-06	-0.284	down	0.986468	-0.0196551	0.850175	1	down	no	25.7232	26.9473	25.1956	28.1975
chr1	156915926	156916105	180	ENSG00000187800	ENST00000338302	22206	PEAR1	GO:0001891(phagocytic cup);GO:0005515(protein binding);GO:0005886(plasma membrane);GO:0014065(phosphatidylinositol 3-kinase signaling);GO:0016020(membrane);GO:0016021(integral component of membrane);GO:0038023(signaling receptor activity);GO:0043491(protein kinase B signaling);GO:0043654(recognition of apoptotic cell);GO:0045746(negative regulation of Notch signaling pathway);GO:0070527(platelet …	NA	NA	NA	platelet endothelial aggregation receptor 1 [Source:HGNC Symbol;Acc:HGNC:33631]	3' UTR	-0.683	0.0588844	-0.692	down	0.849979	-0.234502	0.444287	1	down	no	1.65144	1.7961	1.80716	2.24887
chr1	158184244	158184896	653	ENSG00000158473	ENST00000368171	4297	CD1D	GO:0001916(positive regulation of T cell mediated cytotoxicity);GO:0002376(immune system process);GO:0005515(protein binding);GO:0005615(extracellular space);GO:0005737(cytoplasm);GO:0005764(lysosome);GO:0005765(lysosomal membrane);GO:0005768(endosome);GO:0005783(endoplasmic reticulum);GO:0005789(endoplasmic reticulum membrane);GO:0005886(plasma membrane);GO:0005887(integral component of plasma m…	04530(Tight junction);04640(Hematopoietic cell lineage);05146(Amoebiasis)	NA	NA	CD1d molecule [Source:HGNC Symbol;Acc:HGNC:1637]	3' UTR	-1.14	0.0131826	3.1	up	0.264836	-1.91683	1	1	down	no	0	0.035907	0.038681	0.096901
chr1	159977053	159978808	1756	ENSG00000224259	ENST00000443364	15835	LINC01133	NA	NA	NA	NA	long intergenic non-protein coding RNA 1133 [Source:HGNC Symbol;Acc:HGNC:49447]	Exon (ENST00000443364/ENSG00000224259, exon 3 of 4)	-0.237	0.484172	1	up	0.149398	-2.74277	1	1	down	no	0.0203098	0.0137089	0.101673	0.126032
chr1	160262275	160262719	445	ENSG00000132716	ENST00000368073	0	DCAF8	GO:0005515(protein binding);GO:0005634(nucleus);GO:0005654(nucleoplasm);GO:0005737(cytoplasm);GO:0005739(mitochondrion);GO:0005829(cytosol);GO:0016567(protein ubiquitination);GO:0043687(post-translational protein modification);GO:0080008(Cul4-RING E3 ubiquitin ligase complex);GO:0080008(Cul4-RING E3 ubiquitin ligase complex)	NA	K11804	NA	DDB1 and CUL4 associated factor 8 [Source:HGNC Symbol;Acc:HGNC:24891]	5' UTR	-0.619	0.074131	0.579	up	0.796853	-0.327614	0.163745	1	down	no	7.55508	8.50785	10.4035	9.75442
chr1	161202344	161203450	1107	ENSG00000158864	ENST00000467295	0	NDUFS2	GO:0003954(NADH dehydrogenase activity);GO:0005515(protein binding);GO:0005654(nucleoplasm);GO:0005739(mitochondrion);GO:0005743(mitochondrial inner membrane);GO:0005747(mitochondrial respiratory chain complex I);GO:0005759(mitochondrial matrix);GO:0006120(mitochondrial electron transport, NADH to ubiquinone);GO:0006979(response to oxidative stress);GO:0008137(NADH dehydrogenase (ubiquinone) acti…	00190(Oxidative phosphorylation);04714(Thermogenesis);04723(Retrograde endocannabinoid signaling);04932(Non-alcoholic fatty liver disease (NAFLD));05010(Alzheimer disease);05012(Parkinson disease);05016(Huntington disease);05016(Huntington disease)	K03935	1.6.99.3;EC:7.1.1.2	NADH:ubiquinone oxidoreductase core subunit S2 [Source:HGNC Symbol;Acc:HGNC:7708]	5' UTR	-1.39	0.0060256	0.299	up	0.899076	-0.153486	0.474297	1	down	no	31.1805	27.5137	33.2463	32.0366
chr1	161226029	161226405	377	ENSG00000158882	ENST00000474486	0	TOMM40L	GO:0003674(molecular_function);GO:0005739(mitochondrion);GO:0005741(mitochondrial outer membrane);GO:0005742(mitochondrial outer membrane translocase complex);GO:0006811(ion transport);GO:0008150(biological_process);GO:0008320(protein transmembrane transporter activity);GO:0015031(protein transport);GO:0015288(porin activity);GO:0016020(membrane);GO:0016021(integral component of membrane);GO:0030…	05014(Amyotrophic lateral sclerosis (ALS));05014(Amyotrophic lateral sclerosis (ALS))	K11518	NA	translocase of outer mitochondrial membrane 40 like [Source:HGNC Symbol;Acc:HGNC:25756]	5' UTR	-0.376	0.205116	0.507	up	1.0913	0.126041	0.799013	1	up	no	7.25863	8.18695	5.29057	8.86288
chr1	161229490	161229609	120	ENSG00000158882	ENST00000545897	3551	TOMM40L	GO:0003674(molecular_function);GO:0005739(mitochondrion);GO:0005741(mitochondrial outer membrane);GO:0005742(mitochondrial outer membrane translocase complex);GO:0006811(ion transport);GO:0008150(biological_process);GO:0008320(protein transmembrane transporter activity);GO:0015031(protein transport);GO:0015288(porin activity);GO:0016020(membrane);GO:0016021(integral component of membrane);GO:0030…	05014(Amyotrophic lateral sclerosis (ALS));05014(Amyotrophic lateral sclerosis (ALS))	K11518	NA	translocase of outer mitochondrial membrane 40 like [Source:HGNC Symbol;Acc:HGNC:25756]	3' UTR	-0.37	0.210863	-0.181	down	1.0913	0.126041	0.799013	1	up	no	7.25863	8.18695	5.29057	8.86288
chr1	161399468	161422072	22605	ENSG00000206921	ENST00000384194	0	RNU6-481P	NA	NA	NA	NA	RNA, U6 small nuclear 481, pseudogene [Source:HGNC Symbol;Acc:HGNC:47444]	Exon (ENST00000636161/ENSG00000283696, exon 1 of 2)	-0.582	0.0870964	-1.15	down	1.40445	0.490009	1	1	up	no	0.256247	0.242244	0	0.354936
chr1	161912354	161959107	46754	ENSG00000118217	ENST00000367942	146034	ATF6	GO:0000139(Golgi membrane);GO:0000976(transcription regulatory region sequence-specific DNA binding);GO:0000977(RNA polymerase II regulatory region sequence-specific DNA binding);GO:0000978(RNA polymerase II proximal promoter sequence-specific DNA binding);GO:0000981(DNA-binding transcription factor activity, RNA polymerase II-specific);GO:0001228(DNA-binding transcription activator activity, RNA…	04141(Protein processing in endoplasmic reticulum);05010(Alzheimer disease)	K09054	NA	activating transcription factor 6 [Source:HGNC Symbol;Acc:HGNC:791]	3' UTR	-0.647	0.0676083	-0.0923	down	0.964208	-0.052583	0.767067	1	down	no	13.8855	13.8478	15.5664	13.1964
chr1	162367065	162383531	16467	ENSG00000171722	ENST00000367935	0	SPATA46	GO:0005515(protein binding);GO:0005634(nucleus);GO:0007283(spermatogenesis);GO:0007342(fusion of sperm to egg plasma membrane involved in single fertilization);GO:0016020(membrane);GO:0030154(cell differentiation);GO:0031965(nuclear membrane)	NA	NA	NA	spermatogenesis associated 46 [Source:HGNC Symbol;Acc:HGNC:27648]	5' UTR	-1.31	0.00776247	-0.553	down	-inf	-inf	1	1	down	no	0	0	0.0233766	0.0171412
chr1	162381958	162384178	2221	ENSG00000239887	ENST00000420220	15050	C1orf226	NA	NA	NA	NA	chromosome 1 open reading frame 226 [Source:HGNC Symbol;Acc:HGNC:34351]	3' UTR	-0.375	0.206063	-0.177	down	1.33039	0.411845	0.316312	1	up	no	1.51331	1.19735	1.07331	0.964184
chr1	162812668	162812787	120	ENSG00000132196	ENST00000485405	21966	HSD17B7	GO:0000253(3-keto sterol reductase activity);GO:0004303(estradiol 17-beta-dehydrogenase activity);GO:0005783(endoplasmic reticulum);GO:0005789(endoplasmic reticulum membrane);GO:0005886(plasma membrane);GO:0006629(lipid metabolic process);GO:0006694(steroid biosynthetic process);GO:0006695(cholesterol biosynthetic process);GO:0006703(estrogen biosynthetic process);GO:0016020(membrane);GO:0016021(…	00100(Steroid biosynthesis);00140(Steroid hormone biosynthesis);04913(Ovarian steroidogenesis);04913(Ovarian steroidogenesis)	K13373	1.1.1.270;EC:1.1.1.62	hydroxysteroid 17-beta dehydrogenase 7 [Source:HGNC Symbol;Acc:HGNC:5215]	Exon (ENST00000485405/ENSG00000132196, exon 9 of 9)	-0.346	0.238232	-0.569	down	1.41218	0.497922	0.1324	1	up	no	3.59373	3.25506	2.49211	2.35769
chr1	164563298	164576832	13535	ENSG00000185630	ENST00000560469	0	PBX1	GO:0000977(RNA polymerase II regulatory region sequence-specific DNA binding);GO:0000978(RNA polymerase II proximal promoter sequence-specific DNA binding);GO:0000981(DNA-binding transcription factor activity, RNA polymerase II-specific);GO:0001228(DNA-binding transcription activator activity, RNA polymerase II-specific);GO:0001655(urogenital system development);GO:0001658(branching involved in u…	04927(Cortisol synthesis and secretion);04934(Cushing syndrome);05202(Transcriptional misregulation in cancer);05202(Transcriptional misregulation in cancer)	K09355	NA	PBX homeobox 1 [Source:HGNC Symbol;Acc:HGNC:8632]	Exon (ENST00000467023/ENSG00000185630, exon 2 of 3)	-0.272	0.36141	0.611	up	0.651388	-0.61841	0.0960297	1	down	no	0.317212	0.293356	0.583537	0.353797
chr1	165768929	165773803	4875	ENSG00000143183	ENST00000367881	0	TMCO1	GO:0000139(Golgi membrane);GO:0005262(calcium channel activity);GO:0005783(endoplasmic reticulum);GO:0005789(endoplasmic reticulum membrane);GO:0005794(Golgi apparatus);GO:0006811(ion transport);GO:0006816(calcium ion transport);GO:0006983(ER overload response);GO:0016020(membrane);GO:0016021(integral component of membrane);GO:0030176(integral component of endoplasmic reticulum membrane);GO:00324…	NA	K21891	NA	transmembrane and coiled-coil domains 1 [Source:HGNC Symbol;Acc:HGNC:18188]	5' UTR	-0.675	0.060256	-0.559	down	1.25531	0.32804	0.237816	1	up	no	25.6023	23.0166	18.0715	20.6592
chr1	165907782	165908261	480	ENSG00000283936	ENST00000636291	0	MIR3658	NA	NA	NA	NA	microRNA 3658 [Source:HGNC Symbol;Acc:HGNC:38963]	3' UTR	-3.36	2.63027e-05	-0.297	down	1.12609	0.171324	1	1	up	no	0.152776	0.151647	0.155931	0.114405
chr1	166840425	166850593	10169	ENSG00000143157	ENST00000449930	978	POGK	GO:0003676(nucleic acid binding);GO:0003677(DNA binding);GO:0005515(protein binding);GO:0005622(intracellular);GO:0005634(nucleus);GO:0006355(regulation of transcription, DNA-templated);GO:0007275(multicellular organism development);GO:0007275(multicellular organism development)	NA	NA	NA	pogo transposable element derived with KRAB domain [Source:HGNC Symbol;Acc:HGNC:18800]	5' UTR	-13.1	1e-15	0.345	up	1.02649	0.0377192	0.966206	1	up	no	8.27169	8.84024	7.96329	8.70704
chr1	168581082	168581381	300	ENSG00000143184	ENST00000367818	4477	XCL1	GO:0001916(positive regulation of T cell mediated cytotoxicity);GO:0002548(monocyte chemotaxis);GO:0002690(positive regulation of leukocyte chemotaxis);GO:0002725(negative regulation of T cell cytokine production);GO:0002726(positive regulation of T cell cytokine production);GO:0002826(negative regulation of T-helper 1 type immune response);GO:0005125(cytokine activity);GO:0005515(protein binding…	04060(Cytokine-cytokine receptor interaction);04062(Chemokine signaling pathway)	K05507	NA	X-C motif chemokine ligand 1 [Source:HGNC Symbol;Acc:HGNC:10645]	3' UTR	-1.04	0.0177828	0.595	up	1.21456	0.280438	0.549766	1	up	no	2.28422	2.42028	1.99173	1.88168
chr1	169127335	169131466	4132	ENSG00000143153	ENST00000367816	21638	ATP1B1	GO:0001666(response to hypoxia);GO:0001671(ATPase activator activity);GO:0005391(sodium:potassium-exchanging ATPase activity);GO:0005515(protein binding);GO:0005524(ATP binding);GO:0005886(plasma membrane);GO:0005890(sodium:potassium-exchanging ATPase complex);GO:0005901(caveola);GO:0006811(ion transport);GO:0006813(potassium ion transport);GO:0006814(sodium ion transport);GO:0006874(cellular cal…	04022(cGMP-PKG signaling pathway);04024(cAMP signaling pathway);04260(Cardiac muscle contraction);04261(Adrenergic signaling in cardiomyocytes);04911(Insulin secretion);04918(Thyroid hormone synthesis);04919(Thyroid hormone signaling pathway);04925(Aldosterone synthesis and secretion);04960(Aldosterone-regulated sodium reabsorption);04961(Endocrine and other factor-regulated calcium reabsorption)…	NA	NA	ATPase Na+/K+ transporting subunit beta 1 [Source:HGNC Symbol;Acc:HGNC:804]	Exon (ENST00000367816/ENSG00000143153, exon 5 of 7)	-8.82	3.16228e-11	-0.759	down	1.3314	0.412942	0.161022	1	up	no	12.8505	12.2059	9.45633	9.3633
chr1	169486223	169486986	764	ENSG00000213062	ENST00000392097	147	AL021068	NA	NA	NA	NA	novel transcript	Exon (ENST00000392097/ENSG00000213062, exon 1 of 1)	-0.73	0.0501187	-0.795	down	1.50671	0.591398	1	1	up	no	0.439649	0.497326	0.406563	0.215307
chr1	171557736	171557796	61	ENSG00000117523	ENST00000367742	72185	PRRC2C	GO:0002244(hematopoietic progenitor cell differentiation);GO:0003723(RNA binding);GO:0005829(cytosol);GO:0008022(protein C-terminus binding);GO:0016020(membrane);GO:0016020(membrane)	NA	NA	NA	proline rich coiled-coil 2C [Source:HGNC Symbol;Acc:HGNC:24903]	Exon (ENST00000367742/ENSG00000117523, exon 19 of 34)	-1.67	0.00263027	-0.487	down	0.996246	-0.00542542	0.910595	1	down	no	18.9388	18.0771	19.652	17.5034
chr1	172602067	172602127	61	ENSG00000094975	ENST00000367723	69718	SUCO	GO:0001503(ossification);GO:0005737(cytoplasm);GO:0005783(endoplasmic reticulum);GO:0005791(rough endoplasmic reticulum);GO:0007275(multicellular organism development);GO:0016020(membrane);GO:0016021(integral component of membrane);GO:0030867(rough endoplasmic reticulum membrane);GO:0032967(positive regulation of collagen biosynthetic process);GO:0034975(protein folding in endoplasmic reticulum);…	NA	NA	NA	SUN domain containing ossification factor [Source:HGNC Symbol;Acc:HGNC:1240]	Exon (ENST00000367723/ENSG00000094975, exon 20 of 23)	-0.417	0.170216	-0.68	down	1.34233	0.42474	0.269832	1	up	no	1.95238	1.49907	1.68156	0.889679
chr1	173714941	173715524	584	ENSG00000076321	ENST00000479505	0	KLHL20	GO:0003779(actin binding);GO:0004842(ubiquitin-protein transferase activity);GO:0005515(protein binding);GO:0005634(nucleus);GO:0005737(cytoplasm);GO:0005794(Golgi apparatus);GO:0005802(trans-Golgi network);GO:0005829(cytosol);GO:0006895(Golgi to endosome transport);GO:0007010(cytoskeleton organization);GO:0015031(protein transport);GO:0015629(actin cytoskeleton);GO:0016567(protein ubiquitination…	NA	K10457	NA	kelch like family member 20 [Source:HGNC Symbol;Acc:HGNC:25056]	5' UTR	-1.11	0.0144544	-0.648	down	0.963624	-0.0534573	0.81036	1	down	no	4.88963	5.42014	5.85813	4.84082
chr1	173782117	173785736	3620	ENSG00000076321	ENST00000209884	67136	KLHL20	GO:0003779(actin binding);GO:0004842(ubiquitin-protein transferase activity);GO:0005515(protein binding);GO:0005634(nucleus);GO:0005737(cytoplasm);GO:0005794(Golgi apparatus);GO:0005802(trans-Golgi network);GO:0005829(cytosol);GO:0006895(Golgi to endosome transport);GO:0007010(cytoskeleton organization);GO:0015031(protein transport);GO:0015629(actin cytoskeleton);GO:0016567(protein ubiquitination…	NA	K10457	NA	kelch like family member 20 [Source:HGNC Symbol;Acc:HGNC:25056]	3' UTR	-12	1.25893e-14	-0.944	down	0.963624	-0.0534573	0.81036	1	down	no	4.88963	5.42014	5.85813	4.84082
chr1	173889274	173889394	121	ENSG00000185278	ENST00000367701	20318	ZBTB37	GO:0000981(DNA-binding transcription factor activity, RNA polymerase II-specific);GO:0003676(nucleic acid binding);GO:0003677(DNA binding);GO:0005515(protein binding);GO:0005634(nucleus);GO:0006357(regulation of transcription by RNA polymerase II);GO:0046872(metal ion binding);GO:0046872(metal ion binding)	NA	K10509	NA	zinc finger and BTB domain containing 37 [Source:HGNC Symbol;Acc:HGNC:28365]	3' UTR	-0.269	0.371535	0.844	up	0.761821	-0.392477	0.259642	1	down	no	0.44463	0.406197	0.67897	0.437863
chr1	178547101	178548393	1293	ENSG00000213057	ENST00000521244	4305	C1orf220	NA	NA	NA	NA	chromosome 1 open reading frame 220 (putative) [Source:HGNC Symbol;Acc:HGNC:33805]	3' UTR	-0.676	0.060256	-1.33	down	2.17738	1.12259	0.0645126	0.929345	up	no	0.505042	0.792358	0.465517	0.130336
chr1	179076328	179076477	150	ENSG00000116199	ENST00000263733	50434	FAM20B	GO:0000139(Golgi membrane);GO:0000166(nucleotide binding);GO:0005515(protein binding);GO:0005524(ATP binding);GO:0005654(nucleoplasm);GO:0005794(Golgi apparatus);GO:0016020(membrane);GO:0016021(integral component of membrane);GO:0016301(kinase activity);GO:0016310(phosphorylation);GO:0016740(transferase activity);GO:0016773(phosphotransferase activity, alcohol group as acceptor);GO:0030166(proteo…	NA	K20825	EC:2.7.1.-	FAM20B, glycosaminoglycan xylosylkinase [Source:HGNC Symbol;Acc:HGNC:23017]	3' UTR	-0.727	0.0501187	-0.558	down	1.12479	0.16965	0.56187	1	up	no	14.0135	14.3302	12.283	12.9163
chr1	179882072	179882521	450	ENSG00000143337	ENST00000271583	0	TOR1AIP1	GO:0001671(ATPase activator activity);GO:0005515(protein binding);GO:0005521(lamin binding);GO:0005634(nucleus);GO:0005635(nuclear envelope);GO:0005637(nuclear inner membrane);GO:0008092(cytoskeletal protein binding);GO:0016020(membrane);GO:0016021(integral component of membrane);GO:0031965(nuclear membrane);GO:0032781(positive regulation of ATPase activity);GO:0034504(protein localization to nuc…	NA	K23001	NA	torsin 1A interacting protein 1 [Source:HGNC Symbol;Acc:HGNC:29456]	5' UTR	-0.456	0.144212	0.548	up	1.06791	0.0947859	0.767081	1	up	no	8.61961	8.19481	8.29765	7.44756
chr1	179922035	179922424	390	ENSG00000143337	ENST00000606911	39723	TOR1AIP1	GO:0001671(ATPase activator activity);GO:0005515(protein binding);GO:0005521(lamin binding);GO:0005634(nucleus);GO:0005635(nuclear envelope);GO:0005637(nuclear inner membrane);GO:0008092(cytoskeletal protein binding);GO:0016020(membrane);GO:0016021(integral component of membrane);GO:0031965(nuclear membrane);GO:0032781(positive regulation of ATPase activity);GO:0034504(protein localization to nuc…	NA	K23001	NA	torsin 1A interacting protein 1 [Source:HGNC Symbol;Acc:HGNC:29456]	3' UTR	-1.29	0.00812831	-1.39	down	1.06791	0.0947859	0.767081	1	up	no	8.61961	8.19481	8.29765	7.44756
chr1	180199572	180200111	540	ENSG00000116260	ENST00000367602	44703	QSOX1	GO:0000139(Golgi membrane);GO:0002576(platelet degranulation);GO:0003756(protein disulfide isomerase activity);GO:0005576(extracellular region);GO:0005615(extracellular space);GO:0005623(cell);GO:0005788(endoplasmic reticulum lumen);GO:0005794(Golgi apparatus);GO:0016020(membrane);GO:0016021(integral component of membrane);GO:0016242(negative regulation of macroautophagy);GO:0016491(oxidoreductas…	NA	NA	NA	quiescin sulfhydryl oxidase 1 [Source:HGNC Symbol;Acc:HGNC:9756]	3' UTR	-1.92	0.00128825	-0.746	down	0.972147	-0.040754	0.788902	1	down	no	7.72594	8.69426	6.79459	10.0961
chr1	180200200	180200320	121	ENSG00000116260	ENST00000367602	45331	QSOX1	GO:0000139(Golgi membrane);GO:0002576(platelet degranulation);GO:0003756(protein disulfide isomerase activity);GO:0005576(extracellular region);GO:0005615(extracellular space);GO:0005623(cell);GO:0005788(endoplasmic reticulum lumen);GO:0005794(Golgi apparatus);GO:0016020(membrane);GO:0016021(integral component of membrane);GO:0016242(negative regulation of macroautophagy);GO:0016491(oxidoreductas…	NA	NA	NA	quiescin sulfhydryl oxidase 1 [Source:HGNC Symbol;Acc:HGNC:9756]	3' UTR	-0.47	0.136144	-0.757	down	0.972147	-0.040754	0.788902	1	down	no	7.72594	8.69426	6.79459	10.0961
chr1	180230444	180248303	17860	ENSG00000121454	ENST00000561113	0	LHX4	GO:0000977(RNA polymerase II regulatory region sequence-specific DNA binding);GO:0000981(DNA-binding transcription factor activity, RNA polymerase II-specific);GO:0001228(DNA-binding transcription activator activity, RNA polymerase II-specific);GO:0001890(placenta development);GO:0003677(DNA binding);GO:0005515(protein binding);GO:0005634(nucleus);GO:0006355(regulation of transcription, DNA-templ…	NA	K09374	NA	LIM homeobox 4 [Source:HGNC Symbol;Acc:HGNC:21734]	5' UTR	-0.232	0.515229	-1.46	down	1.05141	0.0723296	0.917004	1	up	no	0.711016	1.09648	0.815256	0.903855
chr1	180632004	180632154	151	ENSG00000143324	ENST00000367590	0	XPR1	GO:0000822(inositol hexakisphosphate binding);GO:0001618(virus receptor activity);GO:0004888(transmembrane signaling receptor activity);GO:0004930(G protein-coupled receptor activity);GO:0005794(Golgi apparatus);GO:0005886(plasma membrane);GO:0007186(G protein-coupled receptor signaling pathway);GO:0009615(response to virus);GO:0015114(phosphate ion transmembrane transporter activity);GO:0015562(…	NA	NA	NA	xenotropic and polytropic retrovirus receptor 1 [Source:HGNC Symbol;Acc:HGNC:12827]	5' UTR	-0.757	0.0457088	0.571	up	1.17979	0.238527	0.39724	1	up	no	12.8908	10.4132	11.637	8.11572
chr1	180912897	180928313	15417	ENSG00000135835	ENST00000367588	0	KIAA1614	GO:0005515(protein binding);GO:0005515(protein binding)	NA	NA	NA	KIAA1614 [Source:HGNC Symbol;Acc:HGNC:29327]	5' UTR	-0.673	0.060256	-0.375	down	1.10853	0.148641	0.71542	1	up	no	0.799906	0.939945	0.832781	0.736737
chr1	180928433	180945445	17013	ENSG00000135835	ENST00000483705	0	KIAA1614	GO:0005515(protein binding);GO:0005515(protein binding)	NA	NA	NA	KIAA1614 [Source:HGNC Symbol;Acc:HGNC:29327]	5' UTR	-2.43	0.000316228	0.604	up	1.10853	0.148641	0.71542	1	up	no	0.799906	0.939945	0.832781	0.736737
chr1	180946254	180946583	330	ENSG00000135835	ENST00000367588	33357	KIAA1614	GO:0005515(protein binding);GO:0005515(protein binding)	NA	NA	NA	KIAA1614 [Source:HGNC Symbol;Acc:HGNC:29327]	3' UTR	-0.264	0.385478	0.233	up	1.10853	0.148641	0.71542	1	up	no	0.799906	0.939945	0.832781	0.736737
chr1	180949668	180949787	120	ENSG00000135835	ENST00000367588	36771	KIAA1614	GO:0005515(protein binding);GO:0005515(protein binding)	NA	NA	NA	KIAA1614 [Source:HGNC Symbol;Acc:HGNC:29327]	3' UTR	-0.316	0.278612	-0.611	down	1.10853	0.148641	0.71542	1	up	no	0.799906	0.939945	0.832781	0.736737
chr1	180949997	180950835	839	ENSG00000135835	ENST00000367588	37100	KIAA1614	GO:0005515(protein binding);GO:0005515(protein binding)	NA	NA	NA	KIAA1614 [Source:HGNC Symbol;Acc:HGNC:29327]	3' UTR	-0.583	0.0870964	0.25	up	1.10853	0.148641	0.71542	1	up	no	0.799906	0.939945	0.832781	0.736737
chr1	180951464	180951584	121	ENSG00000135835	ENST00000367588	38567	KIAA1614	GO:0005515(protein binding);GO:0005515(protein binding)	NA	NA	NA	KIAA1614 [Source:HGNC Symbol;Acc:HGNC:29327]	3' UTR	-0.216	0.55847	0.678	up	1.10853	0.148641	0.71542	1	up	no	0.799906	0.939945	0.832781	0.736737
chr1	181088712	181090865	2154	ENSG00000162783	ENST00000367577	0	IER5	GO:0000159(protein phosphatase type 2A complex);GO:0005515(protein binding);GO:0005634(nucleus);GO:0005737(cytoplasm);GO:0034605(cellular response to heat);GO:0042127(regulation of cell population proliferation);GO:0042802(identical protein binding);GO:0045944(positive regulation of transcription by RNA polymerase II);GO:1900036(positive regulation of cellular response to heat)	NA	NA	NA	immediate early response 5 [Source:HGNC Symbol;Acc:HGNC:5393]	5' UTR	-5.25	2.13796e-07	0.167	up	1.04363	0.0616069	0.890284	1	up	no	13.3494	12.4061	12.0861	12.5927
chr1	183912158	183927212	15055	ENSG00000143344	ENST00000304685	276073	RGL1	GO:0005085(guanyl-nucleotide exchange factor activity);GO:0005515(protein binding);GO:0005575(cellular_component);GO:0005622(intracellular);GO:0005829(cytosol);GO:0007165(signal transduction);GO:0007264(small GTPase mediated signal transduction);GO:0008321(Ral guanyl-nucleotide exchange factor activity);GO:0019216(regulation of lipid metabolic process);GO:0019216(regulation of lipid metabolic pro…	04014(Ras signaling pathway);04014(Ras signaling pathway)	K17635	NA	ral guanine nucleotide dissociation stimulator like 1 [Source:HGNC Symbol;Acc:HGNC:30281]	3' UTR	-0.531	0.105439	0.343	up	1.56999	0.650755	0.169752	1	up	no	0.490026	0.552305	0.31977	0.344139
chr1	184074121	184074181	61	ENSG00000198860	ENST00000423085	22470	TSEN15	GO:0000213(tRNA-intron endonuclease activity);GO:0003676(nucleic acid binding);GO:0004518(nuclease activity);GO:0004519(endonuclease activity);GO:0005634(nucleus);GO:0005654(nucleoplasm);GO:0005730(nucleolus);GO:0006388(tRNA splicing, via endonucleolytic cleavage and ligation);GO:0006397(mRNA processing);GO:0008033(tRNA processing);GO:0090305(nucleic acid phosphodiester bond hydrolysis);GO:009050…	NA	K15324	NA	tRNA splicing endonuclease subunit 15 [Source:HGNC Symbol;Acc:HGNC:16791]	3' UTR	-0.881	0.0301995	0.769	up	1.02203	0.0314341	0.991924	1	up	no	5.23114	3.75752	4.04906	4.74587
chr1	184119833	184121142	1310	ENSG00000198860	ENST00000643916	68111	TSEN15	GO:0000213(tRNA-intron endonuclease activity);GO:0003676(nucleic acid binding);GO:0004518(nuclease activity);GO:0004519(endonuclease activity);GO:0005634(nucleus);GO:0005654(nucleoplasm);GO:0005730(nucleolus);GO:0006388(tRNA splicing, via endonucleolytic cleavage and ligation);GO:0006397(mRNA processing);GO:0008033(tRNA processing);GO:0090305(nucleic acid phosphodiester bond hydrolysis);GO:009050…	NA	K15324	NA	tRNA splicing endonuclease subunit 15 [Source:HGNC Symbol;Acc:HGNC:16791]	3' UTR	-0.258	0.401791	0.907	up	1.02203	0.0314341	0.991924	1	up	no	5.23114	3.75752	4.04906	4.74587
chr1	184121888	184122068	181	ENSG00000198860	ENST00000643916	70166	TSEN15	GO:0000213(tRNA-intron endonuclease activity);GO:0003676(nucleic acid binding);GO:0004518(nuclease activity);GO:0004519(endonuclease activity);GO:0005634(nucleus);GO:0005654(nucleoplasm);GO:0005730(nucleolus);GO:0006388(tRNA splicing, via endonucleolytic cleavage and ligation);GO:0006397(mRNA processing);GO:0008033(tRNA processing);GO:0090305(nucleic acid phosphodiester bond hydrolysis);GO:009050…	NA	K15324	NA	tRNA splicing endonuclease subunit 15 [Source:HGNC Symbol;Acc:HGNC:16791]	3' UTR	-0.257	0.405509	1.32	up	1.02203	0.0314341	0.991924	1	up	no	5.23114	3.75752	4.04906	4.74587
chr1	184387119	184387238	120	ENSG00000116667	ENST00000235307	90	C1orf21	GO:0005515(protein binding);GO:0005515(protein binding)	NA	NA	NA	chromosome 1 open reading frame 21 [Source:HGNC Symbol;Acc:HGNC:15494]	5' UTR	-1.27	0.00870964	0.947	up	1.6774	0.746231	0.0138703	0.474041	up	no	2.6482	2.7531	1.6629	1.55713
chr1	185008153	185008388	236	ENSG00000260976	ENST00000566476	6626	LINC01633	NA	NA	NA	NA	long intergenic non-protein coding RNA 1633 [Source:HGNC Symbol;Acc:HGNC:52420]	Exon (ENST00000566476/ENSG00000260976, exon 2 of 2)	-0.232	0.515229	1.46	up	inf	inf	1	1	up	no	0.146345	0	0	0
chr1	186188008	186189930	1923	ENSG00000143341	ENST00000271588	453617	HMCN1	GO:0005201(extracellular matrix structural constituent);GO:0005509(calcium ion binding);GO:0005576(extracellular region);GO:0005604(basement membrane);GO:0005737(cytoplasm);GO:0005913(cell-cell adherens junction);GO:0005938(cell cortex);GO:0007049(cell cycle);GO:0007156(homophilic cell adhesion via plasma membrane adhesion molecules);GO:0007157(heterophilic cell-cell adhesion via plasma membrane …	NA	K17341	NA	hemicentin 1 [Source:HGNC Symbol;Acc:HGNC:19194]	3' UTR	-0.804	0.0389045	0.56	up	1.46864	0.554484	0.129035	1	up	no	0.978218	0.643135	0.649426	0.454555
chr1	186420450	186421378	929	ENSG00000157181	ENST00000287859	44612	ODR4	GO:0008104(protein localization);GO:0016020(membrane);GO:0016021(integral component of membrane);GO:0016021(integral component of membrane)	NA	NA	NA	odr-4 GPCR localization factor homolog [Source:HGNC Symbol;Acc:HGNC:24299]	3' UTR	-13	1e-15	-0.811	down	0.99885	-0.00165974	0.961488	1	down	no	3.53903	3.61669	4.27401	2.88994
chr1	193059452	193059938	487	ENSG00000116747	ENST00000432079	0	RO60	GO:0002520(immune system development);GO:0003723(RNA binding);GO:0005634(nucleus);GO:0005654(nucleoplasm);GO:0005737(cytoplasm);GO:0005829(cytosol);GO:0006383(transcription by RNA polymerase III);GO:0007224(smoothened signaling pathway);GO:0009411(response to UV);GO:0010468(regulation of gene expression);GO:0030030(cell projection organization);GO:0030620(U2 snRNA binding);GO:0035457(cellular res…	05322(Systemic lupus erythematosus);05322(Systemic lupus erythematosus)	K11089	NA	Ro60, Y RNA binding protein [Source:HGNC Symbol;Acc:HGNC:11313]	5' UTR	-2.46	0.000295121	-0.79	down	1.76905	0.822974	0.010792	0.421994	up	no	4.68581	4.73938	2.14087	3.18695
chr1	193084700	193084880	181	ENSG00000116747	ENST00000400968	25278	RO60	GO:0002520(immune system development);GO:0003723(RNA binding);GO:0005634(nucleus);GO:0005654(nucleoplasm);GO:0005737(cytoplasm);GO:0005829(cytosol);GO:0006383(transcription by RNA polymerase III);GO:0007224(smoothened signaling pathway);GO:0009411(response to UV);GO:0010468(regulation of gene expression);GO:0030030(cell projection organization);GO:0030620(U2 snRNA binding);GO:0035457(cellular res…	05322(Systemic lupus erythematosus);05322(Systemic lupus erythematosus)	K11089	NA	Ro60, Y RNA binding protein [Source:HGNC Symbol;Acc:HGNC:11313]	3' UTR	-2.42	0.000323594	-0.594	down	1.76905	0.822974	0.010792	0.421994	up	no	4.68581	4.73938	2.14087	3.18695
chr1	193121950	193122249	300	ENSG00000134371	ENST00000367435	0	CDC73	GO:0000122(negative regulation of transcription by RNA polymerase II);GO:0000784(nuclear chromosome, telomeric region);GO:0000993(RNA polymerase II complex binding);GO:0001558(regulation of cell growth);GO:0001711(endodermal cell fate commitment);GO:0005515(protein binding);GO:0005634(nucleus);GO:0005654(nucleoplasm);GO:0005829(cytosol);GO:0006357(regulation of transcription by RNA polymerase II)…	NA	K15175	NA	cell division cycle 73 [Source:HGNC Symbol;Acc:HGNC:16783]	5' UTR	-1.2	0.0109648	0.375	up	1.15839	0.212116	0.456387	1	up	no	6.52912	6.96869	6.96563	4.68663
chr1	197918526	197918705	180	ENSG00000143355	ENST00000367391	6035	LHX9	GO:0000977(RNA polymerase II regulatory region sequence-specific DNA binding);GO:0000981(DNA-binding transcription factor activity, RNA polymerase II-specific);GO:0003677(DNA binding);GO:0003714(transcription corepressor activity);GO:0005515(protein binding);GO:0005634(nucleus);GO:0006355(regulation of transcription, DNA-templated);GO:0008283(cell population proliferation);GO:0008584(male gonad d…	NA	K09373	NA	LIM homeobox 9 [Source:HGNC Symbol;Acc:HGNC:14222]	3' UTR	-0.273	0.360579	-1.85	down	0.736794	-0.440666	0.230286	1	down	no	0.454634	0.574853	0.633514	0.763738
chr1	198319723	198319843	121	ENSG00000151414	ENST00000367385	162725	NEK7	GO:0000166(nucleotide binding);GO:0000922(spindle pole);GO:0004672(protein kinase activity);GO:0004674(protein serine/threonine kinase activity);GO:0005524(ATP binding);GO:0005634(nucleus);GO:0005654(nucleoplasm);GO:0005737(cytoplasm);GO:0005815(microtubule organizing center);GO:0005856(cytoskeleton);GO:0005874(microtubule);GO:0006468(protein phosphorylation);GO:0007346(regulation of mitotic cell…	04621(NOD-like receptor signaling pathway);04621(NOD-like receptor signaling pathway)	K20876	EC:2.7.11.1	NIMA related kinase 7 [Source:HGNC Symbol;Acc:HGNC:13386]	3' UTR	-2.44	0.00030903	-0.918	down	0.857634	-0.221566	0.454594	1	down	no	7.01114	8.82701	11.9088	6.55844
chr1	200029244	200039699	10456	ENSG00000116833	ENST00000236914	1630	NR5A2	GO:0000976(transcription regulatory region sequence-specific DNA binding);GO:0000978(RNA polymerase II proximal promoter sequence-specific DNA binding);GO:0000980(RNA polymerase II distal enhancer sequence-specific DNA binding);GO:0000981(DNA-binding transcription factor activity, RNA polymerase II-specific);GO:0001228(DNA-binding transcription activator activity, RNA polymerase II-specific);GO:0…	04950(Maturity onset diabetes of the young);04950(Maturity onset diabetes of the young)	K08027	NA	nuclear receptor subfamily 5 group A member 2 [Source:HGNC Symbol;Acc:HGNC:7984]	3' UTR	-0.429	0.162181	0.865	up	1.2873	0.364353	0.493503	1	up	no	0.245503	0.165261	0.16237	0.156718
chr1	200043776	200043985	210	ENSG00000116833	ENST00000367357	0	NR5A2	GO:0000976(transcription regulatory region sequence-specific DNA binding);GO:0000978(RNA polymerase II proximal promoter sequence-specific DNA binding);GO:0000980(RNA polymerase II distal enhancer sequence-specific DNA binding);GO:0000981(DNA-binding transcription factor activity, RNA polymerase II-specific);GO:0001228(DNA-binding transcription activator activity, RNA polymerase II-specific);GO:0…	04950(Maturity onset diabetes of the young);04950(Maturity onset diabetes of the young)	K08027	NA	nuclear receptor subfamily 5 group A member 2 [Source:HGNC Symbol;Acc:HGNC:7984]	5' UTR	-0.504	0.11749	-1.95	down	1.2873	0.364353	0.493503	1	up	no	0.245503	0.165261	0.16237	0.156718
chr1	200044524	200057571	13048	ENSG00000252860	ENST00000517051	0	NA	NA	NA	NA	NA	NA	3' UTR	-1.86	0.00154882	-1.23	down	1	0	1	1	no	no	NA	NA	NA	NA
chr1	200111246	200174876	63631	ENSG00000229220	ENST00000422446	0	NA	NA	NA	NA	NA	NA	3' UTR	-0.642	0.0691831	-0.563	down	1	0	1	1	no	no	NA	NA	NA	NA
chr1	200891555	200891645	91	ENSG00000163362	ENST00000532631	507	INAVA	GO:0000187(activation of MAPK activity);GO:0002221(pattern recognition receptor signaling pathway);GO:0002367(cytokine production involved in immune response);GO:0002376(immune system process);GO:0005515(protein binding);GO:0005634(nucleus);GO:0005737(cytoplasm);GO:0031398(positive regulation of protein ubiquitination);GO:0032494(response to peptidoglycan);GO:0032495(response to muramyl dipeptide…	NA	NA	NA	innate immunity activator [Source:HGNC Symbol;Acc:HGNC:25599]	Exon (ENST00000367342/ENSG00000163362, exon 1 of 10)	-0.668	0.0616595	0.705	up	0.999669	-0.000477698	0.905497	1	down	no	21.2675	22.5848	19.6126	24.2542
chr1	200911688	200914191	2504	ENSG00000163362	ENST00000465162	0	INAVA	GO:0000187(activation of MAPK activity);GO:0002221(pattern recognition receptor signaling pathway);GO:0002367(cytokine production involved in immune response);GO:0002376(immune system process);GO:0005515(protein binding);GO:0005634(nucleus);GO:0005737(cytoplasm);GO:0031398(positive regulation of protein ubiquitination);GO:0032494(response to peptidoglycan);GO:0032495(response to muramyl dipeptide…	NA	NA	NA	innate immunity activator [Source:HGNC Symbol;Acc:HGNC:25599]	3' UTR	-7.73	4.2658e-10	-0.285	down	0.999669	-0.000477698	0.905497	1	down	no	21.2675	22.5848	19.6126	24.2542
chr1	201399633	201401190	1558	ENSG00000159166	ENST00000631576	0	LAD1	GO:0005198(structural molecule activity);GO:0005576(extracellular region);GO:0005604(basement membrane);GO:0015629(actin cytoskeleton);GO:0045296(cadherin binding);GO:0070062(extracellular exosome);GO:0070062(extracellular exosome)	NA	NA	NA	ladinin 1 [Source:HGNC Symbol;Acc:HGNC:6472]	Exon (ENST00000633182/ENSG00000282221, exon 1 of 2)	-0.572	0.0891251	-0.357	down	0.782715	-0.35344	0.138171	1	down	no	45.4441	47.7227	53.0476	65.9826
chr1	201520056	201520549	494	ENSG00000223396	ENST00000482594	0	RPS10P7	NA	NA	NA	NA	ribosomal protein S10 pseudogene 7 [Source:HGNC Symbol;Acc:HGNC:36423]	Exon (ENST00000441932/ENSG00000223396, exon 1 of 2)	-1.09	0.0151356	0.613	up	0.787921	-0.343877	0.49104	1	down	no	0.669192	0.45386	0.911981	0.513354
chr1	201623185	201623514	330	ENSG00000134369	ENST00000491403	0	NAV1	GO:0001578(microtubule bundle formation);GO:0001764(neuron migration);GO:0005737(cytoplasm);GO:0005856(cytoskeleton);GO:0005874(microtubule);GO:0007275(multicellular organism development);GO:0007399(nervous system development);GO:0015630(microtubule cytoskeleton);GO:0022008(neurogenesis);GO:0030154(cell differentiation);GO:0043194(axon initial segment);GO:0043194(axon initial segment)	NA	K16776	NA	neuron navigator 1 [Source:HGNC Symbol;Acc:HGNC:15989]	5' UTR	-0.575	0.0891251	-3.04	down	1.11272	0.154086	0.684896	1	up	no	1.00707	1.39619	1.02087	1.13894
chr1	201648315	201712905	64591	ENSG00000236390	ENST00000449492	0	AC092800	NA	NA	NA	NA	novel transcript	5' UTR	-0.992	0.020893	-0.532	down	-inf	-inf	1	1	down	no	0	0	0	0.060083
chr1	201874297	201879734	5438	ENSG00000198700	ENST00000456707	0	IPO9	GO:0005515(protein binding);GO:0005634(nucleus);GO:0005635(nuclear envelope);GO:0005737(cytoplasm);GO:0005829(cytosol);GO:0006606(protein import into nucleus);GO:0006886(intracellular protein transport);GO:0008536(Ran GTPase binding);GO:0008565(protein transporter activity);GO:0015031(protein transport);GO:0016020(membrane);GO:0042393(histone binding);GO:0042393(histone binding)	NA	K20224	NA	importin 9 [Source:HGNC Symbol;Acc:HGNC:19425]	3' UTR	-2.45	0.000301995	0.0883	up	1.08502	0.117727	0.696827	1	up	no	22.9114	23.7616	21.4987	21.517
chr1	201883571	201883691	121	ENSG00000198700	ENST00000361565	54414	IPO9	GO:0005515(protein binding);GO:0005634(nucleus);GO:0005635(nuclear envelope);GO:0005737(cytoplasm);GO:0005829(cytosol);GO:0006606(protein import into nucleus);GO:0006886(intracellular protein transport);GO:0008536(Ran GTPase binding);GO:0008565(protein transporter activity);GO:0015031(protein transport);GO:0016020(membrane);GO:0042393(histone binding);GO:0042393(histone binding)	NA	K20224	NA	importin 9 [Source:HGNC Symbol;Acc:HGNC:19425]	3' UTR	-0.698	0.0562341	1.16	up	1.08502	0.117727	0.696827	1	up	no	22.9114	23.7616	21.4987	21.517
chr1	201892010	201892188	179	ENSG00000198892	ENST00000464117	3330	SHISA4	GO:0016020(membrane);GO:0016021(integral component of membrane);GO:0016021(integral component of membrane)	NA	NA	NA	shisa family member 4 [Source:HGNC Symbol;Acc:HGNC:27139]	3' UTR	-0.302	0.302691	-0.262	down	1.01584	0.0226735	0.993751	1	up	no	4.43285	3.14039	3.97467	3.48048
chr1	201963614	201969975	6362	ENSG00000134375	ENST00000367287	8111	TIMM17A	GO:0005654(nucleoplasm);GO:0005739(mitochondrion);GO:0005743(mitochondrial inner membrane);GO:0005744(TIM23 mitochondrial import inner membrane translocase complex);GO:0006626(protein targeting to mitochondrion);GO:0006886(intracellular protein transport);GO:0008320(protein transmembrane transporter activity);GO:0010954(positive regulation of protein processing);GO:0015031(protein transport);GO:0…	NA	K17795	NA	translocase of inner mitochondrial membrane 17A [Source:HGNC Symbol;Acc:HGNC:17315]	3' UTR	-12.9	1.25893e-15	-0.322	down	1.00029	0.000424783	0.935682	1	up	no	21.1803	20.2664	22.2855	19.1489
chr1	203166687	203167405	719	ENSG00000163485	ENST00000309502	76033	ADORA1	GO:0000186(activation of MAPKK activity);GO:0001609(G protein-coupled adenosine receptor activity);GO:0001659(temperature homeostasis);GO:0001664(G protein-coupled receptor binding);GO:0001666(response to hypoxia);GO:0001883(purine nucleoside binding);GO:0001973(adenosine receptor signaling pathway);GO:0002087(regulation of respiratory gaseous exchange by neurological system process);GO:0002674(n…	04022(cGMP-PKG signaling pathway);04024(cAMP signaling pathway);04071(Sphingolipid signaling pathway);04080(Neuroactive ligand-receptor interaction);04923(Regulation of lipolysis in adipocytes);04924(Renin secretion);05032(Morphine addiction);05032(Morphine addiction)	NA	NA	adenosine A1 receptor [Source:HGNC Symbol;Acc:HGNC:262]	3' UTR	-0.273	0.359749	1.6	up	4.95066	2.30762	1	1	up	no	0.0658918	0.158875	0	0.0454015
chr1	203852302	203852571	270	ENSG00000058673	ENST00000367210	56642	ZC3H11A	GO:0000346(transcription export complex);GO:0003723(RNA binding);GO:0003729(mRNA binding);GO:0005515(protein binding);GO:0005654(nucleoplasm);GO:0006405(RNA export from nucleus);GO:0006406(mRNA export from nucleus);GO:0016973(poly(A)+ mRNA export from nucleus);GO:0031124(mRNA 3'-end processing);GO:0046872(metal ion binding);GO:0051028(mRNA transport);GO:0051028(mRNA transport)	NA	K22415	NA	zinc finger CCCH-type containing 11A [Source:HGNC Symbol;Acc:HGNC:29093]	3' UTR	-0.974	0.0223872	-0.231	down	1.1458	0.196355	0.667958	1	up	no	1.17699	0.551493	0.797051	0.711491
chr1	203852305	203852575	271	ENSG00000058673	ENST00000367210	56645	ZC3H11A	GO:0000346(transcription export complex);GO:0003723(RNA binding);GO:0003729(mRNA binding);GO:0005515(protein binding);GO:0005654(nucleoplasm);GO:0006405(RNA export from nucleus);GO:0006406(mRNA export from nucleus);GO:0016973(poly(A)+ mRNA export from nucleus);GO:0031124(mRNA 3'-end processing);GO:0046872(metal ion binding);GO:0051028(mRNA transport);GO:0051028(mRNA transport)	NA	K22415	NA	zinc finger CCCH-type containing 11A [Source:HGNC Symbol;Acc:HGNC:29093]	3' UTR	-0.973	0.0223872	-0.23	down	1.1458	0.196355	0.667958	1	up	no	1.17699	0.551493	0.797051	0.711491
chr1	204073115	204073534	420	ENSG00000143842	ENST00000367203	0	SOX13	GO:0000977(RNA polymerase II regulatory region sequence-specific DNA binding);GO:0000981(DNA-binding transcription factor activity, RNA polymerase II-specific);GO:0003677(DNA binding);GO:0003700(DNA-binding transcription factor activity);GO:0005515(protein binding);GO:0005634(nucleus);GO:0005654(nucleoplasm);GO:0006355(regulation of transcription, DNA-templated);GO:0009653(anatomical structure mo…	NA	K09269	NA	SRY-box 13 [Source:HGNC Symbol;Acc:HGNC:11192]	5' UTR	-0.565	0.0933254	0.273	up	0.814511	-0.295993	0.220458	1	down	no	6.02102	5.49005	7.15255	6.97994
chr1	204117600	204117870	271	ENSG00000143842	ENST00000367203	44485	SOX13	GO:0000977(RNA polymerase II regulatory region sequence-specific DNA binding);GO:0000981(DNA-binding transcription factor activity, RNA polymerase II-specific);GO:0003677(DNA binding);GO:0003700(DNA-binding transcription factor activity);GO:0005515(protein binding);GO:0005634(nucleus);GO:0005654(nucleoplasm);GO:0006355(regulation of transcription, DNA-templated);GO:0009653(anatomical structure mo…	NA	K09269	NA	SRY-box 13 [Source:HGNC Symbol;Acc:HGNC:11192]	Exon (ENST00000367203/ENSG00000143842, exon 7 of 7)	-2.15	0.000691831	0.617	up	0.814511	-0.295993	0.220458	1	down	no	6.02102	5.49005	7.15255	6.97994
chr1	204121915	204122495	581	ENSG00000143842	ENST00000525258	0	SOX13	GO:0000977(RNA polymerase II regulatory region sequence-specific DNA binding);GO:0000981(DNA-binding transcription factor activity, RNA polymerase II-specific);GO:0003677(DNA binding);GO:0003700(DNA-binding transcription factor activity);GO:0005515(protein binding);GO:0005634(nucleus);GO:0005654(nucleoplasm);GO:0006355(regulation of transcription, DNA-templated);GO:0009653(anatomical structure mo…	NA	K09269	NA	SRY-box 13 [Source:HGNC Symbol;Acc:HGNC:11192]	3' UTR	-0.606	0.0794328	0.355	up	0.814511	-0.295993	0.220458	1	down	no	6.02102	5.49005	7.15255	6.97994
chr1	204122884	204126816	3933	ENSG00000143842	ENST00000367204	49769	SOX13	GO:0000977(RNA polymerase II regulatory region sequence-specific DNA binding);GO:0000981(DNA-binding transcription factor activity, RNA polymerase II-specific);GO:0003677(DNA binding);GO:0003700(DNA-binding transcription factor activity);GO:0005515(protein binding);GO:0005634(nucleus);GO:0005654(nucleoplasm);GO:0006355(regulation of transcription, DNA-templated);GO:0009653(anatomical structure mo…	NA	K09269	NA	SRY-box 13 [Source:HGNC Symbol;Acc:HGNC:11192]	3' UTR	-11.2	1e-13	0.408	up	0.814511	-0.295993	0.220458	1	down	no	6.02102	5.49005	7.15255	6.97994
chr1	204126905	204127085	181	ENSG00000143842	ENST00000367204	53790	SOX13	GO:0000977(RNA polymerase II regulatory region sequence-specific DNA binding);GO:0000981(DNA-binding transcription factor activity, RNA polymerase II-specific);GO:0003677(DNA binding);GO:0003700(DNA-binding transcription factor activity);GO:0005515(protein binding);GO:0005634(nucleus);GO:0005654(nucleoplasm);GO:0006355(regulation of transcription, DNA-templated);GO:0009653(anatomical structure mo…	NA	K09269	NA	SRY-box 13 [Source:HGNC Symbol;Acc:HGNC:11192]	3' UTR	-0.305	0.297167	-0.0773	down	0.814511	-0.295993	0.220458	1	down	no	6.02102	5.49005	7.15255	6.97994
chr1	205017310	205017400	91	ENSG00000163531	ENST00000339876	188656	NFASC	GO:0002175(protein localization to paranode region of axon);GO:0005515(protein binding);GO:0005886(plasma membrane);GO:0005887(integral component of plasma membrane);GO:0005925(focal adhesion);GO:0007155(cell adhesion);GO:0007411(axon guidance);GO:0007422(peripheral nervous system development);GO:0016020(membrane);GO:0016021(integral component of membrane);GO:0019226(transmission of nerve impulse…	04514(Cell adhesion molecules (CAMs));04514(Cell adhesion molecules (CAMs))	K06757	NA	neurofascin [Source:HGNC Symbol;Acc:HGNC:29866]	3' UTR	-0.227	0.464515	2.32	up	1.133	0.180146	0.753108	1	up	no	0.0849437	0.0933512	0.0782987	0.0790668
chr1	205017549	205017909	361	ENSG00000163531	ENST00000339876	188895	NFASC	GO:0002175(protein localization to paranode region of axon);GO:0005515(protein binding);GO:0005886(plasma membrane);GO:0005887(integral component of plasma membrane);GO:0005925(focal adhesion);GO:0007155(cell adhesion);GO:0007411(axon guidance);GO:0007422(peripheral nervous system development);GO:0016020(membrane);GO:0016021(integral component of membrane);GO:0019226(transmission of nerve impulse…	04514(Cell adhesion molecules (CAMs));04514(Cell adhesion molecules (CAMs))	K06757	NA	neurofascin [Source:HGNC Symbol;Acc:HGNC:29866]	3' UTR	-0.266	0.381066	1.64	up	1.133	0.180146	0.753108	1	up	no	0.0849437	0.0933512	0.0782987	0.0790668
chr1	205268955	205271235	2281	ENSG00000133069	ENST00000358024	41009	TMCC2	GO:0005515(protein binding);GO:0005783(endoplasmic reticulum);GO:0005789(endoplasmic reticulum membrane);GO:0016020(membrane);GO:0016021(integral component of membrane);GO:0042982(amyloid precursor protein metabolic process);GO:0042982(amyloid precursor protein metabolic process)	NA	NA	NA	transmembrane and coiled-coil domain family 2 [Source:HGNC Symbol;Acc:HGNC:24239]	Exon (ENST00000358024/ENSG00000133069, exon 3 of 5)	-2.79	0.000120226	1.23	up	1.1516	0.203643	0.707123	1	up	no	0.462448	0.387859	0.350784	0.387585
chr1	206203375	206204091	717	ENSG00000196550	ENST00000367129	0	FAM72A	GO:0005515(protein binding);GO:0005737(cytoplasm);GO:0005739(mitochondrion);GO:0005829(cytosol);GO:0016020(membrane);GO:0043231(intracellular membrane-bounded organelle);GO:0043231(intracellular membrane-bounded organelle)	NA	NA	NA	family with sequence similarity 72 member A [Source:HGNC Symbol;Acc:HGNC:24044]	5' UTR	-0.513	0.11324	0.505	up	1.33537	0.417234	0.200552	1	up	no	4.80021	5.15803	3.84403	3.61329
chr1	206458668	206461656	2989	ENSG00000266028	ENST00000624873	252759	SRGAP2	GO:0003363(lamellipodium assembly involved in ameboidal cell migration);GO:0005096(GTPase activator activity);GO:0005515(protein binding);GO:0005634(nucleus);GO:0005654(nucleoplasm);GO:0005737(cytoplasm);GO:0005829(cytosol);GO:0005886(plasma membrane);GO:0007165(signal transduction);GO:0007399(nervous system development);GO:0014069(postsynaptic density);GO:0016020(membrane);GO:0021816(extension o…	04360(Axon guidance);04360(Axon guidance)	K07526	NA	SLIT-ROBO Rho GTPase activating protein 2 [Source:HGNC Symbol;Acc:HGNC:19751]	3' UTR	-1.32	0.0074131	-0.309	down	1.59276	0.671533	0.0222151	0.587706	up	no	3.10369	3.15355	2.43045	1.4981
chr1	206557284	206557344	61	ENSG00000266094	ENST00000579436	49754	RASSF5	GO:0005515(protein binding);GO:0005634(nucleus);GO:0005737(cytoplasm);GO:0005856(cytoskeleton);GO:0005874(microtubule);GO:0006915(apoptotic process);GO:0007165(signal transduction);GO:0008285(negative regulation of cell population proliferation);GO:0017016(Ras GTPase binding);GO:0031398(positive regulation of protein ubiquitination);GO:0035556(intracellular signal transduction);GO:0042981(regulat…	04014(Ras signaling pathway);04015(Rap1 signaling pathway);04218(Cellular senescence);04670(Leukocyte transendothelial migration);05200(Pathways in cancer);05223(Non-small cell lung cancer);05223(Non-small cell lung cancer)	K08015	NA	Ras association domain family member 5 [Source:HGNC Symbol;Acc:HGNC:17609]	5' UTR	-0.284	0.336512	1.06	up	0.791587	-0.33718	0.383979	1	down	no	0.519838	0.399651	0.603192	0.558384
chr1	206557673	206583159	25487	ENSG00000266094	ENST00000605653	0	RASSF5	GO:0005515(protein binding);GO:0005634(nucleus);GO:0005737(cytoplasm);GO:0005856(cytoskeleton);GO:0005874(microtubule);GO:0006915(apoptotic process);GO:0007165(signal transduction);GO:0008285(negative regulation of cell population proliferation);GO:0017016(Ras GTPase binding);GO:0031398(positive regulation of protein ubiquitination);GO:0035556(intracellular signal transduction);GO:0042981(regulat…	04014(Ras signaling pathway);04015(Rap1 signaling pathway);04218(Cellular senescence);04670(Leukocyte transendothelial migration);05200(Pathways in cancer);05223(Non-small cell lung cancer);05223(Non-small cell lung cancer)	K08015	NA	Ras association domain family member 5 [Source:HGNC Symbol;Acc:HGNC:17609]	3' UTR	-0.352	0.230675	2.26	up	0.791587	-0.33718	0.383979	1	down	no	0.519838	0.399651	0.603192	0.558384
chr1	206584598	206584808	211	ENSG00000143486	ENST00000472709	12308	EIF2D	GO:0001731(formation of translation preinitiation complex);GO:0003723(RNA binding);GO:0003743(translation initiation factor activity);GO:0005737(cytoplasm);GO:0005829(cytosol);GO:0006412(translation);GO:0006413(translational initiation);GO:0006886(intracellular protein transport);GO:0016604(nuclear body);GO:0022627(cytosolic small ribosomal subunit);GO:0032790(ribosome disassembly);GO:0038023(sig…	NA	K15027	NA	eukaryotic translation initiation factor 2D [Source:HGNC Symbol;Acc:HGNC:6583]	3' UTR	-0.566	0.0912011	-0.667	down	1.01323	0.0189617	0.977421	1	up	no	9.98201	10.8101	9.98292	10.5377
chr1	206586814	206587861	1048	ENSG00000143486	ENST00000472709	9255	EIF2D	GO:0001731(formation of translation preinitiation complex);GO:0003723(RNA binding);GO:0003743(translation initiation factor activity);GO:0005737(cytoplasm);GO:0005829(cytosol);GO:0006412(translation);GO:0006413(translational initiation);GO:0006886(intracellular protein transport);GO:0016604(nuclear body);GO:0022627(cytosolic small ribosomal subunit);GO:0032790(ribosome disassembly);GO:0038023(sig…	NA	K15027	NA	eukaryotic translation initiation factor 2D [Source:HGNC Symbol;Acc:HGNC:6583]	3' UTR	-0.352	0.230675	-0.128	down	1.01323	0.0189617	0.977421	1	up	no	9.98201	10.8101	9.98292	10.5377
chr1	206588041	206588340	300	ENSG00000143486	ENST00000472709	8776	EIF2D	GO:0001731(formation of translation preinitiation complex);GO:0003723(RNA binding);GO:0003743(translation initiation factor activity);GO:0005737(cytoplasm);GO:0005829(cytosol);GO:0006412(translation);GO:0006413(translational initiation);GO:0006886(intracellular protein transport);GO:0016604(nuclear body);GO:0022627(cytosolic small ribosomal subunit);GO:0032790(ribosome disassembly);GO:0038023(sig…	NA	K15027	NA	eukaryotic translation initiation factor 2D [Source:HGNC Symbol;Acc:HGNC:6583]	3' UTR	-0.52	0.110662	-0.457	down	1.01323	0.0189617	0.977421	1	up	no	9.98201	10.8101	9.98292	10.5377
chr1	206635536	206635925	390	ENSG00000143479	ENST00000367109	0	DYRK3	GO:0000166(nucleotide binding);GO:0000242(pericentriolar material);GO:0000287(magnesium ion binding);GO:0004672(protein kinase activity);GO:0004674(protein serine/threonine kinase activity);GO:0004712(protein serine/threonine/tyrosine kinase activity);GO:0004713(protein tyrosine kinase activity);GO:0005524(ATP binding);GO:0005634(nucleus);GO:0005654(nucleoplasm);GO:0005737(cytoplasm);GO:0005815(m…	NA	NA	NA	dual specificity tyrosine phosphorylation regulated kinase 3 [Source:HGNC Symbol;Acc:HGNC:3094]	5' UTR	-0.392	0.190546	0.238	up	0.888607	-0.170382	0.560431	1	down	no	2.59353	2.48236	2.92955	2.78264
chr1	206636224	206649096	12873	ENSG00000143479	ENST00000367109	688	DYRK3	GO:0000166(nucleotide binding);GO:0000242(pericentriolar material);GO:0000287(magnesium ion binding);GO:0004672(protein kinase activity);GO:0004674(protein serine/threonine kinase activity);GO:0004712(protein serine/threonine/tyrosine kinase activity);GO:0004713(protein tyrosine kinase activity);GO:0005524(ATP binding);GO:0005634(nucleus);GO:0005654(nucleoplasm);GO:0005737(cytoplasm);GO:0005815(m…	NA	NA	NA	dual specificity tyrosine phosphorylation regulated kinase 3 [Source:HGNC Symbol;Acc:HGNC:3094]	5' UTR	-0.515	0.11272	0.102	up	0.888607	-0.170382	0.560431	1	down	no	2.59353	2.48236	2.92955	2.78264
chr1	206731627	206732036	410	ENSG00000162889	ENST00000294981	46683	MAPKAPK2	GO:0000165(MAPK cascade);GO:0000166(nucleotide binding);GO:0000187(activation of MAPK activity);GO:0002224(toll-like receptor signaling pathway);GO:0004672(protein kinase activity);GO:0004674(protein serine/threonine kinase activity);GO:0004683(calmodulin-dependent protein kinase activity);GO:0005515(protein binding);GO:0005516(calmodulin binding);GO:0005524(ATP binding);GO:0005634(nucleus);GO:00…	04010(MAPK signaling pathway);04218(Cellular senescence);04370(VEGF signaling pathway);04625(C-type lectin receptor signaling pathway);04722(Neurotrophin signaling pathway);05167(Kaposi sarcoma-associated herpesvirus infection);05203(Viral carcinogenesis);05203(Viral carcinogenesis)	K04443	EC:2.7.11.1	mitogen-activated protein kinase-activated protein kinase 2 [Source:HGNC Symbol;Acc:HGNC:6887]	Exon (ENST00000294981/ENSG00000162889, exon 8 of 10)	-1.05	0.017378	-0.263	down	0.810988	-0.302248	0.182504	1	down	no	18.3937	19.1114	22.2876	23.9586
chr1	206903330	206903390	61	ENSG00000162892	ENST00000391929	5887	IL24	GO:0005125(cytokine activity);GO:0005515(protein binding);GO:0005576(extracellular region);GO:0005615(extracellular space);GO:0006915(apoptotic process);GO:0008284(positive regulation of cell population proliferation);GO:0008285(negative regulation of cell population proliferation);GO:0010469(regulation of signaling receptor activity);GO:0019221(cytokine-mediated signaling pathway);GO:0030336(neg…	04060(Cytokine-cytokine receptor interaction);04630(Jak-STAT signaling pathway);04630(Jak-STAT signaling pathway)	K22668	NA	interleukin 24 [Source:HGNC Symbol;Acc:HGNC:11346]	3' UTR	-0.307	0.292415	-0.775	down	1.05696	0.0799203	0.920202	1	up	no	0.481319	0.853434	0.494707	0.768115
chr1	207042196	207053362	11167	ENSG00000123836	ENST00000464777	0	PFKFB2	GO:0000166(nucleotide binding);GO:0003824(catalytic activity);GO:0003873(6-phosphofructo-2-kinase activity);GO:0004331(fructose-2,6-bisphosphate 2-phosphatase activity);GO:0005515(protein binding);GO:0005524(ATP binding);GO:0005634(nucleus);GO:0005654(nucleoplasm);GO:0005737(cytoplasm);GO:0005829(cytosol);GO:0006000(fructose metabolic process);GO:0006003(fructose 2,6-bisphosphate metabolic proces…	00051(Fructose and mannose metabolism);04152(AMPK signaling pathway);04919(Thyroid hormone signaling pathway);04919(Thyroid hormone signaling pathway)	K19029	3.1.3.46;EC:2.7.1.105	6-phosphofructo-2-kinase/fructose-2,6-biphosphatase 2 [Source:HGNC Symbol;Acc:HGNC:8873]	5' UTR	-1.36	0.00676083	0.533	up	0.562452	-0.830197	0.0021318	0.161073	down	no	2.44346	2.31729	4.45012	4.01414
chr1	209432238	209432808	571	ENSG00000230937	ENST00000429156	3418	MIR205HG	NA	NA	NA	NA	MIR205 host gene [Source:HGNC Symbol;Acc:HGNC:43562]	Exon (ENST00000429156/ENSG00000230937, exon 5 of 5)	-8.36	1e-10	0.419	up	0.820382	-0.285633	0.224147	1	down	no	34.6636	31.0038	44.6107	35.4343
chr1	209843635	209843815	181	ENSG00000117597	ENST00000491415	15663	UTP25	GO:0000462(maturation of SSU-rRNA from tricistronic rRNA transcript (SSU-rRNA, 5.8S rRNA, LSU-rRNA));GO:0003723(RNA binding);GO:0005515(protein binding);GO:0005634(nucleus);GO:0005654(nucleoplasm);GO:0005730(nucleolus);GO:0006364(rRNA processing);GO:0007275(multicellular organism development);GO:0019843(rRNA binding);GO:0030163(protein catabolic process);GO:0031648(protein destabilization);GO:003…	NA	K14774	NA	UTP25, small subunit processor component [Source:HGNC Symbol;Acc:HGNC:28440]	3' UTR	-1.42	0.00537032	0.607	up	0.706602	-0.501031	0.0440888	0.806553	down	no	3.92406	4.31603	6.24135	5.42023
chr1	210675907	210676057	151	ENSG00000054392	ENST00000413764	347655	HHAT	GO:0000166(nucleotide binding);GO:0005525(GTP binding);GO:0005783(endoplasmic reticulum);GO:0005789(endoplasmic reticulum membrane);GO:0007224(smoothened signaling pathway);GO:0007275(multicellular organism development);GO:0008374(O-acyltransferase activity);GO:0016020(membrane);GO:0016021(integral component of membrane);GO:0016409(palmitoyltransferase activity);GO:0016740(transferase activity);G…	NA	NA	NA	hedgehog acyltransferase [Source:HGNC Symbol;Acc:HGNC:18270]	3' UTR	-0.438	0.156315	-1.54	down	1.21034	0.275408	0.603555	1	up	no	0.221984	0.237829	0.165171	0.214734
chr1	211312731	211313180	450	ENSG00000117625	ENST00000367006	53452	RCOR3	GO:0000981(DNA-binding transcription factor activity, RNA polymerase II-specific);GO:0003677(DNA binding);GO:0003700(DNA-binding transcription factor activity);GO:0003714(transcription corepressor activity);GO:0005515(protein binding);GO:0005634(nucleus);GO:0005667(transcription factor complex);GO:0006355(regulation of transcription, DNA-templated);GO:0006357(regulation of transcription by RNA po…	NA	NA	NA	REST corepressor 3 [Source:HGNC Symbol;Acc:HGNC:25594]	3' UTR	-1.1	0.0147911	0.391	up	1.03403	0.0482794	0.922476	1	up	no	2.05571	2.44068	2.35787	1.99054
chr1	211417025	211417934	910	ENSG00000236809	ENST00000441817	0	SNX25P1	NA	NA	NA	NA	sorting nexin 25 pseudogene 1 [Source:HGNC Symbol;Acc:HGNC:41509]	Exon (ENST00000441817/ENSG00000236809, exon 1 of 2)	-0.464	0.139316	-0.26	down	1.06835	0.0953867	0.904361	1	up	no	1.48496	1.68511	1.22307	1.74419
chr1	212619610	212619879	270	ENSG00000162772	ENST00000366987	54276	ATF3	GO:0000122(negative regulation of transcription by RNA polymerase II);GO:0000976(transcription regulatory region sequence-specific DNA binding);GO:0000977(RNA polymerase II regulatory region sequence-specific DNA binding);GO:0000978(RNA polymerase II proximal promoter sequence-specific DNA binding);GO:0000981(DNA-binding transcription factor activity, RNA polymerase II-specific);GO:0001227(DNA-bi…	NA	NA	NA	activating transcription factor 3 [Source:HGNC Symbol;Acc:HGNC:785]	3' UTR	-0.504	0.117761	-0.645	down	1.44921	0.535269	0.265924	1	up	no	0.913625	0.976463	0.933489	0.370729
chr1	212858275	212858842	568	ENSG00000162769	ENST00000366971	0	FLVCR1	GO:0001568(blood vessel development);GO:0001701(in utero embryonic development);GO:0005215(transporter activity);GO:0005515(protein binding);GO:0005739(mitochondrion);GO:0005886(plasma membrane);GO:0005887(integral component of plasma membrane);GO:0006839(mitochondrial transport);GO:0006879(cellular iron ion homeostasis);GO:0007275(multicellular organism development);GO:0015232(heme transporter a…	NA	K08220	NA	feline leukemia virus subgroup C cellular receptor 1 [Source:HGNC Symbol;Acc:HGNC:24682]	5' UTR	-1.65	0.00281838	-0.624	down	0.919194	-0.121559	0.620114	1	down	no	3.29865	3.8086	3.78828	3.94376
chr1	212950550	212951231	682	ENSG00000143494	ENST00000366968	0	VASH2	GO:0000768(syncytium formation by plasma membrane fusion);GO:0001938(positive regulation of endothelial cell proliferation);GO:0003779(actin binding);GO:0004180(carboxypeptidase activity);GO:0004181(metallocarboxypeptidase activity);GO:0005515(protein binding);GO:0005576(extracellular region);GO:0005737(cytoplasm);GO:0006508(proteolysis);GO:0008233(peptidase activity);GO:0016787(hydrolase activit…	NA	NA	NA	vasohibin 2 [Source:HGNC Symbol;Acc:HGNC:25723]	5' UTR	-0.703	0.0549541	2.7	up	4.17265	2.06096	1	1	up	no	0.215956	0.0810137	0.0373029	0.0338675
chr1	212951381	212961235	9855	ENSG00000143494	ENST00000493155	0	VASH2	GO:0000768(syncytium formation by plasma membrane fusion);GO:0001938(positive regulation of endothelial cell proliferation);GO:0003779(actin binding);GO:0004180(carboxypeptidase activity);GO:0004181(metallocarboxypeptidase activity);GO:0005515(protein binding);GO:0005576(extracellular region);GO:0005737(cytoplasm);GO:0006508(proteolysis);GO:0008233(peptidase activity);GO:0016787(hydrolase activit…	NA	NA	NA	vasohibin 2 [Source:HGNC Symbol;Acc:HGNC:25723]	5' UTR	-0.259	0.398107	0.349	up	4.17265	2.06096	1	1	up	no	0.215956	0.0810137	0.0373029	0.0338675
chr1	213242636	213272860	30225	ENSG00000136643	ENST00000543354	191403	RPS6KC1	GO:0000166(nucleotide binding);GO:0004672(protein kinase activity);GO:0004674(protein serine/threonine kinase activity);GO:0005515(protein binding);GO:0005524(ATP binding);GO:0005737(cytoplasm);GO:0005768(endosome);GO:0005769(early endosome);GO:0006468(protein phosphorylation);GO:0007165(signal transduction);GO:0008289(lipid binding);GO:0016020(membrane);GO:0016301(kinase activity);GO:0016310(pho…	NA	K20839	NA	ribosomal protein S6 kinase C1 [Source:HGNC Symbol;Acc:HGNC:10439]	3' UTR	-2.99	6.91831e-05	-0.586	down	1.38772	0.472719	0.153097	1	up	no	5.51305	4.60199	4.62595	2.663
chr1	215567304	215567423	120	ENSG00000136636	ENST00000259154	0	KCTD3	GO:0005515(protein binding);GO:0005886(plasma membrane);GO:0016020(membrane);GO:0051260(protein homooligomerization);GO:0051260(protein homooligomerization)	NA	K21915	NA	potassium channel tetramerization domain containing 3 [Source:HGNC Symbol;Acc:HGNC:21305]	5' UTR	-0.367	0.214289	-0.585	down	0.939608	-0.0898685	0.722324	1	down	no	13.8095	11.2075	16.442	10.1829
chr1	215618862	215620643	1782	ENSG00000136636	ENST00000259154	51558	KCTD3	GO:0005515(protein binding);GO:0005886(plasma membrane);GO:0016020(membrane);GO:0051260(protein homooligomerization);GO:0051260(protein homooligomerization)	NA	K21915	NA	potassium channel tetramerization domain containing 3 [Source:HGNC Symbol;Acc:HGNC:21305]	3' UTR	-4.97	4.2658e-07	-0.261	down	0.939608	-0.0898685	0.722324	1	down	no	13.8095	11.2075	16.442	10.1829
chr1	218285293	218331305	46013	ENSG00000067533	ENST00000366932	0	RRP15	GO:0006364(rRNA processing);GO:0030687(preribosome, large subunit precursor);GO:0030687(preribosome, large subunit precursor)	NA	NA	NA	ribosomal RNA processing 15 homolog [Source:HGNC Symbol;Acc:HGNC:24255]	5' UTR	-1.69	0.00251189	-0.166	down	1.16052	0.214773	0.510274	1	up	no	3.45995	3.53651	3.10465	2.92408
chr1	218345576	218345725	150	ENSG00000232480	ENST00000414452	0	TGFB2-AS1	NA	NA	NA	NA	TGFB2 antisense RNA 1 (head to head) [Source:HGNC Symbol;Acc:HGNC:50628]	5' UTR	-0.304	0.298538	-1.15	down	inf	inf	1	1	up	no	0	0.052092	0	0
chr1	219211618	219211677	60	ENSG00000143353	ENST00000460522	37749	LYPLAL1	GO:0002084(protein depalmitoylation);GO:0004622(lysophospholipase activity);GO:0005737(cytoplasm);GO:0005829(cytosol);GO:0008150(biological_process);GO:0008474(palmitoyl-(protein) hydrolase activity);GO:0016787(hydrolase activity);GO:0052689(carboxylic ester hydrolase activity);GO:0052689(carboxylic ester hydrolase activity)	NA	K06999	NA	lysophospholipase like 1 [Source:HGNC Symbol;Acc:HGNC:20440]	Exon (ENST00000460522/ENSG00000143353, exon 4 of 4)	-0.325	0.266073	-0.376	down	1.10105	0.13888	0.777274	1	up	no	1.9341	2.18798	1.77371	1.97006
chr1	220805265	220881243	75979	ENSG00000136630	ENST00000549319	0	HLX	GO:0000981(DNA-binding transcription factor activity, RNA polymerase II-specific);GO:0001889(liver development);GO:0003677(DNA binding);GO:0005515(protein binding);GO:0005634(nucleus);GO:0006355(regulation of transcription, DNA-templated);GO:0006357(regulation of transcription by RNA polymerase II);GO:0007275(multicellular organism development);GO:0007519(skeletal muscle tissue development);GO:00…	NA	K09339	NA	H2.0 like homeobox [Source:HGNC Symbol;Acc:HGNC:4978]	5' UTR	-0.402	0.181552	-0.235	down	1.22337	0.290857	0.595102	1	up	no	0.310527	0.355628	0.242331	0.302196
chr1	221966341	221968364	2024	ENSG00000228437	ENST00000421147	0	LINC02474	NA	NA	NA	NA	long intergenic non-protein coding RNA 2474 [Source:HGNC Symbol;Acc:HGNC:53417]	Exon (ENST00000421147/ENSG00000228437, exon 1 of 3)	-1.52	0.0040738	0.334	up	1.16923	0.225555	0.471384	1	up	no	23.553	30.2822	25.9189	20.1246
chr1	222664041	222664985	945	ENSG00000154305	ENST00000344922	45944	MIA3	GO:0000139(Golgi membrane);GO:0002042(cell migration involved in sprouting angiogenesis);GO:0002687(positive regulation of leukocyte migration);GO:0005515(protein binding);GO:0005783(endoplasmic reticulum);GO:0005788(endoplasmic reticulum lumen);GO:0005789(endoplasmic reticulum membrane);GO:0006887(exocytosis);GO:0006888(endoplasmic reticulum to Golgi vesicle-mediated transport);GO:0007029(endopl…	NA	NA	NA	MIA SH3 domain ER export factor 3 [Source:HGNC Symbol;Acc:HGNC:24008]	3' UTR	-1.54	0.00389045	-0.554	down	0.905246	-0.143618	0.60294	1	down	no	4.01169	5.12541	6.26171	3.83179
chr1	222815022	222827541	12520	ENSG00000228106	ENST00000450784	0	AL392172	NA	NA	NA	NA	novel transcript	Exon (ENST00000450784/ENSG00000228106, exon 1 of 3)	-0.846	0.0338844	0.621	up	0.804391	-0.31403	0.510152	1	down	no	1.37698	1.21488	1.82906	1.39308
chr1	222815064	222990670	175607	ENSG00000154309	ENST00000360254	0	DISP1	GO:0005515(protein binding);GO:0007225(patched ligand maturation);GO:0007275(multicellular organism development);GO:0007368(determination of left/right symmetry);GO:0009880(embryonic pattern specification);GO:0009953(dorsal/ventral pattern formation);GO:0015833(peptide transport);GO:0016020(membrane);GO:0016021(integral component of membrane);GO:0016323(basolateral plasma membrane);GO:0050708(reg…	NA	NA	NA	dispatched RND transporter family member 1 [Source:HGNC Symbol;Acc:HGNC:19711]	5' UTR	-0.832	0.0354813	0.951	up	1.03407	0.0483379	0.945963	1	up	no	0.501576	0.606903	0.623866	0.448088
chr1	222990729	222992073	1345	ENSG00000154309	ENST00000284476	62305	DISP1	GO:0005515(protein binding);GO:0007225(patched ligand maturation);GO:0007275(multicellular organism development);GO:0007368(determination of left/right symmetry);GO:0009880(embryonic pattern specification);GO:0009953(dorsal/ventral pattern formation);GO:0015833(peptide transport);GO:0016020(membrane);GO:0016021(integral component of membrane);GO:0016323(basolateral plasma membrane);GO:0050708(reg…	NA	NA	NA	dispatched RND transporter family member 1 [Source:HGNC Symbol;Acc:HGNC:19711]	Exon (ENST00000495684/ENSG00000278610, exon 5 of 8)	-0.328	0.260615	0.676	up	1.03407	0.0483379	0.945963	1	up	no	0.501576	0.606903	0.623866	0.448088
chr1	223004381	223005995	1615	ENSG00000154309	ENST00000284476	75957	DISP1	GO:0005515(protein binding);GO:0007225(patched ligand maturation);GO:0007275(multicellular organism development);GO:0007368(determination of left/right symmetry);GO:0009880(embryonic pattern specification);GO:0009953(dorsal/ventral pattern formation);GO:0015833(peptide transport);GO:0016020(membrane);GO:0016021(integral component of membrane);GO:0016323(basolateral plasma membrane);GO:0050708(reg…	NA	NA	NA	dispatched RND transporter family member 1 [Source:HGNC Symbol;Acc:HGNC:19711]	3' UTR	-2.08	0.000831764	0.694	up	1.03407	0.0483379	0.945963	1	up	no	0.501576	0.606903	0.623866	0.448088
chr1	224175905	224193083	17179	ENSG00000143753	ENST00000323699	0	DEGS1	GO:0005739(mitochondrion);GO:0005783(endoplasmic reticulum);GO:0005789(endoplasmic reticulum membrane);GO:0005886(plasma membrane);GO:0005887(integral component of plasma membrane);GO:0006629(lipid metabolic process);GO:0006631(fatty acid metabolic process);GO:0006633(fatty acid biosynthetic process);GO:0006636(unsaturated fatty acid biosynthetic process);GO:0009055(electron transfer activity);GO…	00600(Sphingolipid metabolism);04071(Sphingolipid signaling pathway);04071(Sphingolipid signaling pathway)	K04712	1.14.18.5;EC:1.14.19.17	delta 4-desaturase, sphingolipid 1 [Source:HGNC Symbol;Acc:HGNC:13709]	5' UTR	-11.8	2.51189e-14	-0.174	down	1.05647	0.0792512	0.837276	1	up	no	30.1089	32.7419	28.2091	31.2822
chr1	224227426	224227720	295	ENSG00000143748	ENST00000481213	5569	NVL	GO:0000166(nucleotide binding);GO:0000176(nuclear exosome (RNase complex));GO:0003723(RNA binding);GO:0005515(protein binding);GO:0005524(ATP binding);GO:0005634(nucleus);GO:0005654(nucleoplasm);GO:0005697(telomerase holoenzyme complex);GO:0005730(nucleolus);GO:0006364(rRNA processing);GO:0016020(membrane);GO:0016887(ATPase activity);GO:0032092(positive regulation of protein binding);GO:0042254(r…	03008(Ribosome biogenesis in eukaryotes);03008(Ribosome biogenesis in eukaryotes)	K14571	NA	nuclear VCP-like [Source:HGNC Symbol;Acc:HGNC:8070]	3' UTR	-1.56	0.00363078	-0.464	down	0.991661	-0.0120808	0.914979	1	down	no	7.14798	7.64767	8.28935	6.63072
chr1	224434690	224434809	120	ENSG00000162923	ENST00000414423	0	WDR26	GO:0000151(ubiquitin ligase complex);GO:0005515(protein binding);GO:0005634(nucleus);GO:0005654(nucleoplasm);GO:0005737(cytoplasm);GO:0005739(mitochondrion);GO:0005829(cytosol);GO:0005829(cytosol)	NA	K22382	NA	WD repeat domain 26 [Source:HGNC Symbol;Acc:HGNC:21208]	5' UTR	-0.273	0.360579	1.85	up	1.11016	0.150773	0.590926	1	up	no	10.0661	9.71566	9.81747	8.00128
chr1	224734647	224739568	4922	ENSG00000143786	ENST00000498382	205456	CNIH3	GO:0000139(Golgi membrane);GO:0005789(endoplasmic reticulum membrane);GO:0005886(plasma membrane);GO:0006888(endoplasmic reticulum to Golgi vesicle-mediated transport);GO:0012507(ER to Golgi transport vesicle membrane);GO:0016020(membrane);GO:0016021(integral component of membrane);GO:0016192(vesicle-mediated transport);GO:0016247(channel regulator activity);GO:0030054(cell junction);GO:0032281(A…	NA	K20368	NA	cornichon family AMPA receptor auxiliary protein 3 [Source:HGNC Symbol;Acc:HGNC:26802]	3' UTR	-0.268	0.372392	-0.948	down	0.770836	-0.375503	1	1	down	no	0.0814238	0.114873	0.110209	0.144446
chr1	226987395	226987515	121	ENSG00000163050	ENST00000366779	89859	COQ8A	GO:0000166(nucleotide binding);GO:0005515(protein binding);GO:0005524(ATP binding);GO:0005739(mitochondrion);GO:0006468(protein phosphorylation);GO:0006744(ubiquinone biosynthetic process);GO:0016020(membrane);GO:0016021(integral component of membrane);GO:0016301(kinase activity);GO:0016310(phosphorylation);GO:0016740(transferase activity);GO:0031314(extrinsic component of mitochondrial inner mem…	NA	K08869	NA	coenzyme Q8A [Source:HGNC Symbol;Acc:HGNC:16812]	3' UTR	-0.372	0.209411	-0.51	down	0.907985	-0.13926	0.563319	1	down	no	3.75372	3.89556	3.7643	4.66015
chr1	227661411	227662308	898	ENSG00000181450	ENST00000343776	97868	ZNF678	GO:0000981(DNA-binding transcription factor activity, RNA polymerase II-specific);GO:0003676(nucleic acid binding);GO:0003677(DNA binding);GO:0005622(intracellular);GO:0005634(nucleus);GO:0006355(regulation of transcription, DNA-templated);GO:0006357(regulation of transcription by RNA polymerase II);GO:0046872(metal ion binding);GO:0046872(metal ion binding)	NA	NA	NA	zinc finger protein 678 [Source:HGNC Symbol;Acc:HGNC:28652]	3' UTR	-1.33	0.00707946	1.12	up	3.93652	1.97692	4.78941e-06	0.00178154	up	yes	0.640857	0.675967	0.194836	0.139679
chr1	227728599	227735133	6535	ENSG00000081692	ENST00000485807	0	JMJD4	GO:0005515(protein binding);GO:0005737(cytoplasm);GO:0016491(oxidoreductase activity);GO:0016706(2-oxoglutarate-dependent dioxygenase activity);GO:0018126(protein hydroxylation);GO:0045905(positive regulation of translational termination);GO:0046872(metal ion binding);GO:0051213(dioxygenase activity);GO:0055114(oxidation-reduction process);GO:0055114(oxidation-reduction process)	NA	NA	NA	jumonji domain containing 4 [Source:HGNC Symbol;Acc:HGNC:25724]	5' UTR	-6.67	6.0256e-09	0.302	up	0.664033	-0.590672	0.0522716	0.86269	down	no	3.13988	3.62912	5.75714	4.43663
chr1	227735342	227736434	1093	ENSG00000081692	ENST00000366758	0	JMJD4	GO:0005515(protein binding);GO:0005737(cytoplasm);GO:0016491(oxidoreductase activity);GO:0016706(2-oxoglutarate-dependent dioxygenase activity);GO:0018126(protein hydroxylation);GO:0045905(positive regulation of translational termination);GO:0046872(metal ion binding);GO:0051213(dioxygenase activity);GO:0055114(oxidation-reduction process);GO:0055114(oxidation-reduction process)	NA	NA	NA	jumonji domain containing 4 [Source:HGNC Symbol;Acc:HGNC:25724]	5' UTR	-1.65	0.00275423	0.721	up	0.664033	-0.590672	0.0522716	0.86269	down	no	3.13988	3.62912	5.75714	4.43663
chr1	227747817	227775791	27975	ENSG00000143740	ENST00000606873	0	SNAP47	GO:0005484(SNAP receptor activity);GO:0005515(protein binding);GO:0005737(cytoplasm);GO:0005886(plasma membrane);GO:0006887(exocytosis);GO:0006906(vesicle fusion);GO:0012505(endomembrane system);GO:0014069(postsynaptic density);GO:0016020(membrane);GO:0016082(synaptic vesicle priming);GO:0019905(syntaxin binding);GO:0030425(dendrite);GO:0030672(synaptic vesicle membrane);GO:0031083(BLOC-1 complex…	NA	K18212	NA	synaptosome associated protein 47 [Source:HGNC Symbol;Acc:HGNC:30669]	5' UTR	-4.56	1.23027e-06	0.222	up	1.02481	0.0353564	0.980601	1	up	no	8.24872	8.17153	7.43033	8.59239
chr1	227776927	227781231	4305	ENSG00000143740	ENST00000366760	48270	SNAP47	GO:0005484(SNAP receptor activity);GO:0005515(protein binding);GO:0005737(cytoplasm);GO:0005886(plasma membrane);GO:0006887(exocytosis);GO:0006906(vesicle fusion);GO:0012505(endomembrane system);GO:0014069(postsynaptic density);GO:0016020(membrane);GO:0016082(synaptic vesicle priming);GO:0019905(syntaxin binding);GO:0030425(dendrite);GO:0030672(synaptic vesicle membrane);GO:0031083(BLOC-1 complex…	NA	K18212	NA	synaptosome associated protein 47 [Source:HGNC Symbol;Acc:HGNC:30669]	3' UTR	-0.753	0.0457088	0.117	up	1.02481	0.0353564	0.980601	1	up	no	8.24872	8.17153	7.43033	8.59239
chr1	228157781	228159826	2046	ENSG00000198835	ENST00000366714	7851	GJC2	GO:0001932(regulation of protein phosphorylation);GO:0005243(gap junction channel activity);GO:0005886(plasma membrane);GO:0005921(gap junction);GO:0005922(connexin complex);GO:0007154(cell communication);GO:0007267(cell-cell signaling);GO:0007420(brain development);GO:0009636(response to toxic substance);GO:0010628(positive regulation of gene expression);GO:0010644(cell communication by electric…	NA	K07619	NA	gap junction protein gamma 2 [Source:HGNC Symbol;Acc:HGNC:17494]	3' UTR	-0.313	0.283792	0.268	up	0.638274	-0.647753	1	1	down	no	0.147775	0.121168	0.207118	0.214242
chr1	228273355	228275800	2446	ENSG00000269890	ENST00000602517	0	AL353593	NA	NA	NA	NA	novel transcript, antisense to OBSCN	Exon (ENST00000284548/ENSG00000154358, exon 18 of 81)	-0.554	0.0954993	-0.424	down	0.754785	-0.405863	1	1	down	no	0.206091	0	0	0.273046
chr1	228293391	228298562	5172	ENSG00000154358	ENST00000494839	0	OBSCN	GO:0000166(nucleotide binding);GO:0004672(protein kinase activity);GO:0004674(protein serine/threonine kinase activity);GO:0005089(Rho guanyl-nucleotide exchange factor activity);GO:0005515(protein binding);GO:0005516(calmodulin binding);GO:0005524(ATP binding);GO:0005546(phosphatidylinositol-4,5-bisphosphate binding);GO:0005547(phosphatidylinositol-3,4,5-trisphosphate binding);GO:0005634(nucleus…	NA	K17531	EC:2.7.11.1	obscurin, cytoskeletal calmodulin and titin-interacting RhoGEF [Source:HGNC Symbol;Acc:HGNC:15719]	Exon (ENST00000284548/ENSG00000154358, exon 41 of 81)	-0.51	0.114815	0.337	up	1.21117	0.276401	0.413034	1	up	no	0.489664	0.494921	0.417898	0.395022
chr1	228394290	228396967	2678	ENSG00000270094	ENST00000602963	0	NA	NA	NA	NA	NA	NA	3' UTR	-0.626	0.074131	0.17	up	1	0	1	1	no	no	NA	NA	NA	NA
chr1	228489038	228493124	4087	ENSG00000168159	ENST00000305943	1656	RNF187	GO:0004842(ubiquitin-protein transferase activity);GO:0005515(protein binding);GO:0005634(nucleus);GO:0005654(nucleoplasm);GO:0005737(cytoplasm);GO:0005829(cytosol);GO:0008284(positive regulation of cell population proliferation);GO:0016567(protein ubiquitination);GO:0016740(transferase activity);GO:0043161(proteasome-mediated ubiquitin-dependent protein catabolic process);GO:0045893(positive reg…	NA	K15709	EC:2.3.2.27	ring finger protein 187 [Source:HGNC Symbol;Acc:HGNC:27146]	Exon (ENST00000305943/ENSG00000168159, exon 2 of 4)	-1.36	0.00645654	0.331	up	0.780853	-0.356878	0.159857	1	down	no	14.1599	11.7035	15.1643	17.9576
chr1	228737683	228743803	6121	ENSG00000116574	ENST00000366691	2204	RHOU	GO:0000082(G1/S transition of mitotic cell cycle);GO:0000139(Golgi membrane);GO:0000166(nucleotide binding);GO:0002102(podosome);GO:0003924(GTPase activity);GO:0005515(protein binding);GO:0005525(GTP binding);GO:0005622(intracellular);GO:0005737(cytoplasm);GO:0005794(Golgi apparatus);GO:0005829(cytosol);GO:0005886(plasma membrane);GO:0005925(focal adhesion);GO:0005938(cell cortex);GO:0006897(endo…	NA	K07865	NA	ras homolog family member U [Source:HGNC Symbol;Acc:HGNC:17794]	3' UTR	-0.586	0.0851138	0.389	up	1.07059	0.0984116	0.845952	1	up	no	1.40189	1.33956	1.34495	1.21573
chr1	229632349	229638234	5886	ENSG00000135763	ENST00000258243	6102	URB2	GO:0005634(nucleus);GO:0005730(nucleolus);GO:0016235(aggresome);GO:0030496(midbody);GO:0042254(ribosome biogenesis);GO:0042254(ribosome biogenesis)	NA	K14862	NA	URB2 ribosome biogenesis homolog [Source:HGNC Symbol;Acc:HGNC:28967]	Exon (ENST00000258243/ENSG00000135763, exon 3 of 10)	-21.7	1e-24	0.499	up	0.714128	-0.485744	0.0629759	0.921469	down	no	6.26841	7.07919	8.28975	10.401
chr1	230263885	230264094	210	ENSG00000143641	ENST00000366672	196647	GALNT2	GO:0000139(Golgi membrane);GO:0002378(immunoglobulin biosynthetic process);GO:0004653(polypeptide N-acetylgalactosaminyltransferase activity);GO:0005515(protein binding);GO:0005576(extracellular region);GO:0005789(endoplasmic reticulum membrane);GO:0005794(Golgi apparatus);GO:0005795(Golgi stack);GO:0006486(protein glycosylation);GO:0006493(protein O-linked glycosylation);GO:0016020(membrane);GO:…	00512(Mucin type O-glycan biosynthesis);00512(Mucin type O-glycan biosynthesis)	NA	NA	polypeptide N-acetylgalactosaminyltransferase 2 [Source:HGNC Symbol;Acc:HGNC:4124]	Exon (ENST00000492568/ENSG00000143641, exon 2 of 2)	-0.385	0.197242	-1.67	down	1.19052	0.251597	0.387337	1	up	no	20.791	20.4577	15.5548	19.0927
chr1	230691790	230693742	1953	ENSG00000135775	ENST00000366669	49309	COG2	GO:0000139(Golgi membrane);GO:0005515(protein binding);GO:0005794(Golgi apparatus);GO:0005795(Golgi stack);GO:0005829(cytosol);GO:0006888(endoplasmic reticulum to Golgi vesicle-mediated transport);GO:0006891(intra-Golgi vesicle-mediated transport);GO:0007030(Golgi organization);GO:0008565(protein transporter activity);GO:0015031(protein transport);GO:0016020(membrane);GO:0017119(Golgi transport c…	NA	K20289	NA	component of oligomeric golgi complex 2 [Source:HGNC Symbol;Acc:HGNC:6546]	3' UTR	-0.357	0.224905	-0.138	down	0.980396	-0.028563	0.86794	1	down	no	3.18931	3.30246	3.73903	2.88255
chr1	230997211	230999715	2505	ENSG00000173409	ENST00000366658	18117	ARV1	GO:0005783(endoplasmic reticulum);GO:0005789(endoplasmic reticulum membrane);GO:0005794(Golgi apparatus);GO:0006629(lipid metabolic process);GO:0006665(sphingolipid metabolic process);GO:0006695(cholesterol biosynthetic process);GO:0006869(lipid transport);GO:0008202(steroid metabolic process);GO:0008203(cholesterol metabolic process);GO:0008206(bile acid metabolic process);GO:0015248(sterol tran…	NA	K21848	NA	ARV1 homolog, fatty acid homeostasis modulator [Source:HGNC Symbol;Acc:HGNC:29561]	3' UTR	-3.02	6.30957e-05	-0.957	down	1.09973	0.13715	0.716958	1	up	no	6.63141	6.27732	6.45923	5.27885
chr1	230999865	231000583	719	ENSG00000173409	ENST00000366658	20771	ARV1	GO:0005783(endoplasmic reticulum);GO:0005789(endoplasmic reticulum membrane);GO:0005794(Golgi apparatus);GO:0006629(lipid metabolic process);GO:0006665(sphingolipid metabolic process);GO:0006695(cholesterol biosynthetic process);GO:0006869(lipid transport);GO:0008202(steroid metabolic process);GO:0008203(cholesterol metabolic process);GO:0008206(bile acid metabolic process);GO:0015248(sterol tran…	NA	K21848	NA	ARV1 homolog, fatty acid homeostasis modulator [Source:HGNC Symbol;Acc:HGNC:29561]	3' UTR	-1.52	0.0040738	-0.35	down	1.09973	0.13715	0.716958	1	up	no	6.63141	6.27732	6.45923	5.27885
chr1	231351306	231351726	421	ENSG00000010072	ENST00000391858	14202	SPRTN	GO:0003677(DNA binding);GO:0005515(protein binding);GO:0005634(nucleus);GO:0005654(nucleoplasm);GO:0005694(chromosome);GO:0006281(DNA repair);GO:0006974(cellular response to DNA damage stimulus);GO:0009411(response to UV);GO:0016607(nuclear speck);GO:0019985(translesion synthesis);GO:0031398(positive regulation of protein ubiquitination);GO:0043130(ubiquitin binding);GO:0046872(metal ion binding)…	NA	NA	NA	SprT-like N-terminal domain [Source:HGNC Symbol;Acc:HGNC:25356]	3' UTR	-1.36	0.00645654	-0.348	down	1.1615	0.215993	0.522454	1	up	no	3.65486	3.56209	3.28993	2.92352
chr1	232977224	232977284	61	ENSG00000135778	ENST00000494689	26619	NTPCR	GO:0000166(nucleotide binding);GO:0003723(RNA binding);GO:0005524(ATP binding);GO:0016020(membrane);GO:0016311(dephosphorylation);GO:0016787(hydrolase activity);GO:0017111(nucleoside-triphosphatase activity);GO:0098519(nucleotide phosphatase activity, acting on free nucleotides);GO:0098519(nucleotide phosphatase activity, acting on free nucleotides)	00230(Purine metabolism);00730(Thiamine metabolism);00730(Thiamine metabolism)	K06928	EC:3.6.1.15	nucleoside-triphosphatase, cancer-related [Source:HGNC Symbol;Acc:HGNC:28204]	3' UTR	-0.264	0.383707	1	up	0.990979	-0.0130733	0.88599	1	down	no	2.71855	2.41019	2.56255	2.61287
chr1	232982833	232983882	1050	ENSG00000135749	ENST00000258229	311843	PCNX2	GO:0003674(molecular_function);GO:0005575(cellular_component);GO:0008150(biological_process);GO:0016020(membrane);GO:0016021(integral component of membrane);GO:0016021(integral component of membrane)	NA	NA	NA	pecanex 2 [Source:HGNC Symbol;Acc:HGNC:8736]	3' UTR	-0.393	0.188799	0.24	up	1.07774	0.108006	0.76706	1	up	no	1.89424	1.94866	1.8786	1.68712
chr1	233666883	233671763	4881	ENSG00000135750	ENST00000366621	52879	KCNK1	GO:0005242(inward rectifier potassium channel activity);GO:0005267(potassium channel activity);GO:0005272(sodium channel activity);GO:0005515(protein binding);GO:0005737(cytoplasm);GO:0005768(endosome);GO:0005886(plasma membrane);GO:0005887(integral component of plasma membrane);GO:0006811(ion transport);GO:0006813(potassium ion transport);GO:0008076(voltage-gated potassium channel complex);GO:00…	NA	K04912	NA	potassium two pore domain channel subfamily K member 1 [Source:HGNC Symbol;Acc:HGNC:6272]	3' UTR	-6.84	3.89045e-09	-0.339	down	1.09438	0.130107	0.694213	1	up	no	14.7757	17.834	14.2284	15.5692
chr1	234365507	234365740	234	ENSG00000236358	ENST00000425104	8501	AL355472	NA	NA	NA	NA	novel transcript	Exon (ENST00000425104/ENSG00000236358, exon 2 of 2)	-0.566	0.0912011	1.22	up	0.951305	-0.0720199	1	1	down	no	0.388474	0.170062	0.474821	0.112305
chr1	234373456	234384080	10625	ENSG00000168275	ENST00000366615	0	COA6	GO:0003723(RNA binding);GO:0005507(copper ion binding);GO:0005515(protein binding);GO:0005739(mitochondrion);GO:0005758(mitochondrial intermembrane space);GO:0005886(plasma membrane);GO:0008535(respiratory chain complex IV assembly);GO:0042774(plasma membrane ATP synthesis coupled electron transport);GO:0042774(plasma membrane ATP synthesis coupled electron transport)	04714(Thermogenesis);04714(Thermogenesis)	K18179	NA	cytochrome c oxidase assembly factor 6 [Source:HGNC Symbol;Acc:HGNC:18025]	5' UTR	-6.9	3.38844e-09	-0.231	down	0.988806	-0.0162405	0.89381	1	down	no	21.6162	20.9244	23.6256	19.3966
chr1	234607008	234609483	2476	ENSG00000168264	ENST00000491430	0	IRF2BP2	GO:0000977(RNA polymerase II regulatory region sequence-specific DNA binding);GO:0001228(DNA-binding transcription activator activity, RNA polymerase II-specific);GO:0002327(immature B cell differentiation);GO:0005634(nucleus);GO:0005654(nucleoplasm);GO:0005737(cytoplasm);GO:0045944(positive regulation of transcription by RNA polymerase II);GO:0046872(metal ion binding);GO:0046872(metal ion bindi…	NA	K22383	NA	interferon regulatory factor 2 binding protein 2 [Source:HGNC Symbol;Acc:HGNC:21729]	3' UTR	-4.05	4.46684e-06	0.223	up	0.97077	-0.0427985	0.787094	1	down	no	13.0987	12.5838	12.8316	13.6242
chr1	234633646	234633795	150	ENSG00000224939	ENST00000429269	4335	LINC00184	NA	NA	NA	NA	long intergenic non-protein coding RNA 184 [Source:HGNC Symbol;Acc:HGNC:37192]	Exon (ENST00000429269/ENSG00000224939, exon 2 of 2)	-0.214	0.533335	1.58	up	0.246051	-2.02297	1	1	down	no	0.018819	0	0.062509	0.013975
chr1	235738035	235738721	687	ENSG00000143669	ENST00000389793	128199	LYST	GO:0005515(protein binding);GO:0005737(cytoplasm);GO:0007040(lysosome organization);GO:0015031(protein transport);GO:0015630(microtubule cytoskeleton);GO:0030595(leukocyte chemotaxis);GO:0032438(melanosome organization);GO:0032510(endosome to lysosome transport via multivesicular body sorting pathway);GO:0033364(mast cell secretory granule organization);GO:0042267(natural killer cell mediated cyt…	NA	NA	NA	lysosomal trafficking regulator [Source:HGNC Symbol;Acc:HGNC:1968]	Exon (ENST00000437325/ENSG00000235674, exon 1 of 1)	-0.35	0.233346	0.5	up	1.02272	0.0324172	0.942829	1	up	no	0.470486	0.346395	0.555229	0.243501
chr1	236394471	236492141	97671	ENSG00000186197	ENST00000359362	0	EDARADD	GO:0005515(protein binding);GO:0005737(cytoplasm);GO:0005829(cytosol);GO:0007165(signal transduction);GO:0007275(multicellular organism development);GO:0030154(cell differentiation);GO:0033209(tumor necrosis factor-mediated signaling pathway);GO:0033209(tumor necrosis factor-mediated signaling pathway)	NA	NA	NA	EDAR associated death domain [Source:HGNC Symbol;Acc:HGNC:14341]	5' UTR	-2.16	0.000660693	0.22	up	1.27355	0.348861	0.359139	1	up	no	2.20299	2.25223	1.71448	1.78377
chr1	236483165	236484468	1304	ENSG00000244457	ENST00000366587	0	ENO1P1	NA	NA	NA	NA	enolase 1 pseudogene 1 [Source:HGNC Symbol;Acc:HGNC:3352]	3' UTR	-6.3	1.51356e-08	0.586	up	1.02465	0.0351257	0.991811	1	up	no	5.99338	5.28175	4.95816	6.04577
chr1	236895376	236899640	4265	ENSG00000116984	ENST00000652483	0	MTR	GO:0000096(sulfur amino acid metabolic process);GO:0005515(protein binding);GO:0005737(cytoplasm);GO:0005829(cytosol);GO:0007399(nervous system development);GO:0008168(methyltransferase activity);GO:0008270(zinc ion binding);GO:0008652(cellular amino acid biosynthetic process);GO:0008705(methionine synthase activity);GO:0009086(methionine biosynthetic process);GO:0009235(cobalamin metabolic proce…	00270(Cysteine and methionine metabolism);00450(Selenocompound metabolism);00670(One carbon pool by folate);00670(One carbon pool by folate)	K00548	EC:2.1.1.13	5-methyltetrahydrofolate-homocysteine methyltransferase [Source:HGNC Symbol;Acc:HGNC:7468]	3' UTR	-6.4	1.1749e-08	-0.373	down	0.96908	-0.0453129	0.822259	1	down	no	3.15184	2.94542	3.6036	2.68821
chr1	236900929	236901199	271	ENSG00000116984	ENST00000366577	105637	MTR	GO:0000096(sulfur amino acid metabolic process);GO:0005515(protein binding);GO:0005737(cytoplasm);GO:0005829(cytosol);GO:0007399(nervous system development);GO:0008168(methyltransferase activity);GO:0008270(zinc ion binding);GO:0008652(cellular amino acid biosynthetic process);GO:0008705(methionine synthase activity);GO:0009086(methionine biosynthetic process);GO:0009235(cobalamin metabolic proce…	00270(Cysteine and methionine metabolism);00450(Selenocompound metabolism);00670(One carbon pool by folate);00670(One carbon pool by folate)	K00548	EC:2.1.1.13	5-methyltetrahydrofolate-homocysteine methyltransferase [Source:HGNC Symbol;Acc:HGNC:7468]	3' UTR	-0.68	0.0588844	0.525	up	0.96908	-0.0453129	0.822259	1	down	no	3.15184	2.94542	3.6036	2.68821
chr1	237784096	237788027	3932	ENSG00000198626	ENST00000366574	741912	RYR2	GO:0001666(response to hypoxia);GO:0002027(regulation of heart rate);GO:0003143(embryonic heart tube morphogenesis);GO:0003220(left ventricular cardiac muscle tissue morphogenesis);GO:0003300(cardiac muscle hypertrophy);GO:0005216(ion channel activity);GO:0005219(ryanodine-sensitive calcium-release channel activity);GO:0005262(calcium channel activity);GO:0005509(calcium ion binding);GO:0005513(d…	04020(Calcium signaling pathway);04024(cAMP signaling pathway);04260(Cardiac muscle contraction);04261(Adrenergic signaling in cardiomyocytes);04371(Apelin signaling pathway);04713(Circadian entrainment);04911(Insulin secretion);04921(Oxytocin signaling pathway);04972(Pancreatic secretion);05410(Hypertrophic cardiomyopathy (HCM));05412(Arrhythmogenic right ventricular cardiomyopathy (ARVC));05414…	K04962	NA	ryanodine receptor 2 [Source:HGNC Symbol;Acc:HGNC:10484]	Exon (ENST00000366574/ENSG00000198626, exon 90 of 105)	-0.539	0.102802	-0.425	down	0.901576	-0.149479	0.67664	1	down	no	0.149897	0.151096	0.17221	0.161642
chr1	240771112	240776103	4992	ENSG00000223963	ENST00000447914	0	THAP12P8	NA	NA	NA	NA	THAP domain containing 12 pseudogene 8 [Source:HGNC Symbol;Acc:HGNC:39572]	3' UTR	-0.415	0.171791	-0.431	down	1.4821	0.567648	1	1	up	no	0.049563	0.102249	0.072108	0.030322
chr1	244056492	244056701	210	ENSG00000179456	ENST00000622512	7553	ZBTB18	GO:0000122(negative regulation of transcription by RNA polymerase II);GO:0000228(nuclear chromosome);GO:0000981(DNA-binding transcription factor activity, RNA polymerase II-specific);GO:0003676(nucleic acid binding);GO:0003677(DNA binding);GO:0003700(DNA-binding transcription factor activity);GO:0003713(transcription coactivator activity);GO:0005515(protein binding);GO:0005634(nucleus);GO:0006974…	NA	K23196	NA	zinc finger and BTB domain containing 18 [Source:HGNC Symbol;Acc:HGNC:13030]	3' UTR	-0.409	0.176198	-0.919	down	1.17071	0.22738	0.676605	1	up	no	0.407104	0.497768	0.553432	0.219496
chr1	244653103	244656330	3228	ENSG00000121644	ENST00000263831	0	DESI2	GO:0005515(protein binding);GO:0005737(cytoplasm);GO:0006508(proteolysis);GO:0008233(peptidase activity);GO:0016787(hydrolase activity);GO:0036459(thiol-dependent ubiquitinyl hydrolase activity);GO:0061578(Lys63-specific deubiquitinase activity);GO:0070536(protein K63-linked deubiquitination);GO:0071108(protein K48-linked deubiquitination);GO:1990380(Lys48-specific deubiquitinase activity);GO:199…	NA	K22763	EC:3.4.19.12	desumoylating isopeptidase 2 [Source:HGNC Symbol;Acc:HGNC:24264]	5' UTR	-1.25	0.00912011	-0.338	down	0.758183	-0.399383	0.0826893	0.994835	down	no	15.2183	15.7658	20.1281	20.7381
chr1	244970395	245002169	31775	ENSG00000203666	ENST00000549220	0	EFCAB2	GO:0005509(calcium ion binding);GO:0005737(cytoplasm);GO:0005856(cytoskeleton);GO:0005929(cilium);GO:0031514(motile cilium);GO:0042995(cell projection);GO:0042995(cell projection)	NA	NA	NA	EF-hand calcium binding domain 2 [Source:HGNC Symbol;Acc:HGNC:28166]	5' UTR	-0.915	0.0269153	0.572	up	0.856287	-0.223833	0.502913	1	down	no	0.733952	0.973594	0.844704	1.14942
chr1	245087836	245091593	3758	ENSG00000203666	ENST00000391837	118131	EFCAB2	GO:0005509(calcium ion binding);GO:0005737(cytoplasm);GO:0005856(cytoskeleton);GO:0005929(cilium);GO:0031514(motile cilium);GO:0042995(cell projection);GO:0042995(cell projection)	NA	NA	NA	EF-hand calcium binding domain 2 [Source:HGNC Symbol;Acc:HGNC:28166]	3' UTR	-0.575	0.0891251	0.619	up	0.856287	-0.223833	0.502913	1	down	no	0.733952	0.973594	0.844704	1.14942
chr1	245123026	245123626	601	ENSG00000203666	ENST00000366522	153044	EFCAB2	GO:0005509(calcium ion binding);GO:0005737(cytoplasm);GO:0005856(cytoskeleton);GO:0005929(cilium);GO:0031514(motile cilium);GO:0042995(cell projection);GO:0042995(cell projection)	NA	NA	NA	EF-hand calcium binding domain 2 [Source:HGNC Symbol;Acc:HGNC:28166]	3' UTR	-0.385	0.196336	-0.485	down	0.856287	-0.223833	0.502913	1	down	no	0.733952	0.973594	0.844704	1.14942
chr1	245123746	245123866	121	ENSG00000203666	ENST00000366522	153764	EFCAB2	GO:0005509(calcium ion binding);GO:0005737(cytoplasm);GO:0005856(cytoskeleton);GO:0005929(cilium);GO:0031514(motile cilium);GO:0042995(cell projection);GO:0042995(cell projection)	NA	NA	NA	EF-hand calcium binding domain 2 [Source:HGNC Symbol;Acc:HGNC:28166]	3' UTR	-0.259	0.399945	-1.68	down	0.856287	-0.223833	0.502913	1	down	no	0.733952	0.973594	0.844704	1.14942
chr1	245124705	245125005	301	ENSG00000203666	ENST00000366522	154723	EFCAB2	GO:0005509(calcium ion binding);GO:0005737(cytoplasm);GO:0005856(cytoskeleton);GO:0005929(cilium);GO:0031514(motile cilium);GO:0042995(cell projection);GO:0042995(cell projection)	NA	NA	NA	EF-hand calcium binding domain 2 [Source:HGNC Symbol;Acc:HGNC:28166]	3' UTR	-0.582	0.0870964	-0.809	down	0.856287	-0.223833	0.502913	1	down	no	0.733952	0.973594	0.844704	1.14942
chr1	245702515	245703024	510	ENSG00000162849	ENST00000407071	547530	KIF26B	GO:0000166(nucleotide binding);GO:0003774(motor activity);GO:0003777(microtubule motor activity);GO:0005524(ATP binding);GO:0005737(cytoplasm);GO:0005856(cytoskeleton);GO:0005871(kinesin complex);GO:0005874(microtubule);GO:0007018(microtubule-based movement);GO:0007275(multicellular organism development);GO:0008017(microtubule binding);GO:0022409(positive regulation of cell-cell adhesion);GO:0030…	NA	K10404	NA	kinesin family member 26B [Source:HGNC Symbol;Acc:HGNC:25484]	3' UTR	-0.292	0.320627	1.84	up	1.44888	0.534939	1	1	up	no	0.0269435	0.0284638	0.0226666	0.0155748
chr1	246792026	246792325	300	ENSG00000223519	ENST00000504864	47286	KIF28P	NA	NA	NA	NA	kinesin family member 28, pseudogene [Source:HGNC Symbol;Acc:HGNC:49205]	Exon (ENST00000421003/ENSG00000227953, exon 6 of 6)	-0.241	0.468813	1.58	up	2.29317	1.19735	1	1	up	no	0.0524483	0.00882102	0.0267181	0
chr1	248838210	248838965	756	ENSG00000171161	ENST00000510904	0	ZNF672	GO:0000981(DNA-binding transcription factor activity, RNA polymerase II-specific);GO:0003676(nucleic acid binding);GO:0003677(DNA binding);GO:0005634(nucleus);GO:0005654(nucleoplasm);GO:0006357(regulation of transcription by RNA polymerase II);GO:0046872(metal ion binding);GO:0046872(metal ion binding)	NA	NA	NA	zinc finger protein 672 [Source:HGNC Symbol;Acc:HGNC:26179]	5' UTR	-0.583	0.0851138	0.268	up	0.836341	-0.257837	0.324462	1	down	no	7.32368	6.71634	8.05295	8.73448
chr1	248842774	248848919	6146	ENSG00000171161	ENST00000510904	4564	ZNF672	GO:0000981(DNA-binding transcription factor activity, RNA polymerase II-specific);GO:0003676(nucleic acid binding);GO:0003677(DNA binding);GO:0005634(nucleus);GO:0005654(nucleoplasm);GO:0006357(regulation of transcription by RNA polymerase II);GO:0046872(metal ion binding);GO:0046872(metal ion binding)	NA	NA	NA	zinc finger protein 672 [Source:HGNC Symbol;Acc:HGNC:26179]	5' UTR	-12.8	1.58489e-15	0.493	up	0.836341	-0.257837	0.324462	1	down	no	7.32368	6.71634	8.05295	8.73448
chr1	248906196	248918689	12494	ENSG00000185220	ENST00000355360	0	PGBD2	NA	NA	NA	NA	piggyBac transposable element derived 2 [Source:HGNC Symbol;Acc:HGNC:19399]	5' UTR	-2.18	0.000630957	0.468	up	1.13133	0.178015	0.715427	1	up	no	0.949365	0.82894	0.787772	0.784105
chr1	248918929	248919048	120	ENSG00000185220	ENST00000355360	12733	PGBD2	NA	NA	NA	NA	piggyBac transposable element derived 2 [Source:HGNC Symbol;Acc:HGNC:19399]	3' UTR	-0.304	0.297852	1.32	up	1.13133	0.178015	0.715427	1	up	no	0.949365	0.82894	0.787772	0.784105
chr1	14404	15928	1525	ENSG00000223972	ENST00000456328	2535	DDX11L1	NA	NA	NA	NA	DEAD/H-box helicase 11 like 1 [Source:HGNC Symbol;Acc:HGNC:37102]	Exon (ENST00000456328/ENSG00000223972, exon 3 of 3)	-0.343	0.240991	-0.669	down	inf	inf	1	1	up	no	0	0.0292692	0	0
chr1	137682	137965	284	ENSG00000269981	ENST00000595919	0	AL627309	NA	NA	NA	NA	novel pseudogene	Exon (ENST00000595919/ENSG00000269981, exon 1 of 1)	-1.29	0.00812831	0.697	up	0.917805	-0.123741	0.786317	1	down	no	3.54174	10.4327	6.6748	8.55111
chr1	348041	348248	208	ENSG00000228463	ENST00000441866	11433	AP006222	NA	NA	NA	NA	ribosomal protein L23a (RPL23A) pseudogene	Exon (ENST00000458203/ENSG00000236679, exon 1 of 1)	-0.444	0.151705	1.26	up	1.20191	0.265334	0.635998	1	up	no	0.146192	0.223401	0.138622	0.168882
chr1	491490	491579	90	ENSG00000237094	ENST00000455464	5680	AL732372	NA	NA	NA	NA	pseudogene similar to part of septin 14 SEPT14	Exon (ENST00000514436/ENSG00000250575, exon 2 of 2)	-0.281	0.342768	1.91	up	1.33534	0.417207	0.378878	1	up	no	0.436418	0.423997	0.382474	0.261867
chr1	728338	728427	90	ENSG00000228327	ENST00000506640	50199	AL669831	NA	NA	NA	NA	general transcription factor IIi (GTF2I) pseudogene	Exon (ENST00000506640/ENSG00000228327, exon 16 of 16)	-0.237	0.500035	1.26	up	1.07247	0.100944	0.811913	1	up	no	2.59514	2.99765	2.4905	2.72435
chr1	728816	729474	659	ENSG00000228327	ENST00000506640	49152	AL669831	NA	NA	NA	NA	general transcription factor IIi (GTF2I) pseudogene	Exon (ENST00000506640/ENSG00000228327, exon 16 of 16)	-0.724	0.0512861	0.336	up	1.07247	0.100944	0.811913	1	up	no	2.59514	2.99765	2.4905	2.72435
chr1	817509	817683	175	ENSG00000177757	ENST00000326734	138	FAM87B	NA	NA	NA	NA	family with sequence similarity 87 member B [Source:HGNC Symbol;Acc:HGNC:32236]	Exon (ENST00000326734/ENSG00000177757, exon 1 of 2)	-0.783	0.0416869	-1.84	down	1.83225	0.873615	1	1	up	no	0.17158	0.209337	0.109081	0.098815
chr1	1011997	1013193	1197	ENSG00000224969	ENST00000458555	0	AL645608	NA	NA	NA	NA	novel transcript	Exon (ENST00000458555/ENSG00000224969, exon 1 of 2)	-0.381	0.199986	-0.772	down	1.65799	0.729438	1	1	up	no	0.327176	0.393129	0.240118	0.194326
chr1	1081818	1087401	5584	ENSG00000131591	ENST00000464905	0	C1orf159	GO:0016020(membrane);GO:0016021(integral component of membrane);GO:0016021(integral component of membrane)	NA	NA	NA	chromosome 1 open reading frame 159 [Source:HGNC Symbol;Acc:HGNC:26062]	3' UTR	-2.36	0.000380189	0.156	up	1.06157	0.0861934	0.888862	1	up	no	2.1098	5.11242	3.03967	3.76369
chr1	1219150	1219840	691	ENSG00000078808	ENST00000360001	12161	SDF4	GO:0005509(calcium ion binding);GO:0005737(cytoplasm);GO:0005770(late endosome);GO:0005783(endoplasmic reticulum);GO:0005794(Golgi apparatus);GO:0005796(Golgi lumen);GO:0005886(plasma membrane);GO:0006887(exocytosis);GO:0009650(UV protection);GO:0016020(membrane);GO:0017156(calcium ion regulated exocytosis);GO:0021549(cerebellum development);GO:0032059(bleb);GO:0042802(identical protein binding);…	NA	K19934	NA	stromal cell derived factor 4 [Source:HGNC Symbol;Acc:HGNC:24188]	Exon (ENST00000494748/ENSG00000078808, exon 1 of 3)	-0.483	0.128825	-0.408	down	0.941039	-0.0876738	0.649879	1	down	no	46.8557	47.8427	53.7215	46.9103
chr1	1228876	1232031	3156	ENSG00000078808	ENST00000360001	0	SDF4	GO:0005509(calcium ion binding);GO:0005737(cytoplasm);GO:0005770(late endosome);GO:0005783(endoplasmic reticulum);GO:0005794(Golgi apparatus);GO:0005796(Golgi lumen);GO:0005886(plasma membrane);GO:0006887(exocytosis);GO:0009650(UV protection);GO:0016020(membrane);GO:0017156(calcium ion regulated exocytosis);GO:0021549(cerebellum development);GO:0032059(bleb);GO:0042802(identical protein binding);…	NA	K19934	NA	stromal cell derived factor 4 [Source:HGNC Symbol;Acc:HGNC:24188]	5' UTR	-4.7	8.70964e-07	0.262	up	0.941039	-0.0876738	0.649879	1	down	no	46.8557	47.8427	53.7215	46.9103
chr1	1254863	1256106	1244	ENSG00000160087	ENST00000450390	17747	UBE2J2	GO:0000151(ubiquitin ligase complex);GO:0000166(nucleotide binding);GO:0000209(protein polyubiquitination);GO:0005524(ATP binding);GO:0005783(endoplasmic reticulum);GO:0005789(endoplasmic reticulum membrane);GO:0006986(response to unfolded protein);GO:0016020(membrane);GO:0016021(integral component of membrane);GO:0016567(protein ubiquitination);GO:0016740(transferase activity);GO:0030433(ubiquit…	04120(Ubiquitin mediated proteolysis);04141(Protein processing in endoplasmic reticulum);05012(Parkinson disease);05012(Parkinson disease)	K04554	EC:2.3.2.23	ubiquitin conjugating enzyme E2 J2 [Source:HGNC Symbol;Acc:HGNC:19268]	3' UTR	-3.45	2.0893e-05	-0.166	down	0.927747	-0.108197	0.599054	1	down	no	12.4164	13.0127	13.9784	13.4311
chr1	1273110	1273617	508	ENSG00000160087	ENST00000488418	0	UBE2J2	GO:0000151(ubiquitin ligase complex);GO:0000166(nucleotide binding);GO:0000209(protein polyubiquitination);GO:0005524(ATP binding);GO:0005783(endoplasmic reticulum);GO:0005789(endoplasmic reticulum membrane);GO:0006986(response to unfolded protein);GO:0016020(membrane);GO:0016021(integral component of membrane);GO:0016567(protein ubiquitination);GO:0016740(transferase activity);GO:0030433(ubiquit…	04120(Ubiquitin mediated proteolysis);04141(Protein processing in endoplasmic reticulum);05012(Parkinson disease);05012(Parkinson disease)	K04554	EC:2.3.2.23	ubiquitin conjugating enzyme E2 J2 [Source:HGNC Symbol;Acc:HGNC:19268]	5' UTR	-0.557	0.0954993	-0.374	down	0.927747	-0.108197	0.599054	1	down	no	12.4164	13.0127	13.9784	13.4311
chr1	1292390	1292480	91	ENSG00000131584	ENST00000492936	13449	ACAP3	GO:0001764(neuron migration);GO:0005096(GTPase activator activity);GO:0005515(protein binding);GO:0010975(regulation of neuron projection development);GO:0030426(growth cone);GO:0043547(positive regulation of GTPase activity);GO:0046872(metal ion binding);GO:0046872(metal ion binding)	04144(Endocytosis);04144(Endocytosis)	K12489	NA	ArfGAP with coiled-coil, ankyrin repeat and PH domains 3 [Source:HGNC Symbol;Acc:HGNC:16754]	3' UTR	-0.458	0.143219	0.572	up	0.931027	-0.103105	0.632808	1	down	no	3.9635	4.28792	4.22387	4.63884
chr1	1313965	1314865	901	ENSG00000127054	ENST00000531292	0	INTS11	GO:0005515(protein binding);GO:0005634(nucleus);GO:0005654(nucleoplasm);GO:0005737(cytoplasm);GO:0005829(cytosol);GO:0016180(snRNA processing);GO:0016787(hydrolase activity);GO:0032039(integrator complex);GO:0042795(snRNA transcription by RNA polymerase II);GO:0072562(blood microparticle);GO:0072562(blood microparticle)	NA	K13148	EC:3.1.27.-	integrator complex subunit 11 [Source:HGNC Symbol;Acc:HGNC:26052]	5' UTR	-5.4	1.44544e-07	0.378	up	0.945551	-0.0807722	0.668562	1	down	no	10.014	9.41071	9.68842	10.8549
chr1	1355035	1355454	420	ENSG00000162576	ENST00000342753	3340	MXRA8	GO:0003674(molecular_function);GO:0005634(nucleus);GO:0005737(cytoplasm);GO:0005788(endoplasmic reticulum lumen);GO:0005886(plasma membrane);GO:0005923(bicellular tight junction);GO:0007155(cell adhesion);GO:0009986(cell surface);GO:0016020(membrane);GO:0016021(integral component of membrane);GO:0016032(viral process);GO:0030054(cell junction);GO:0042995(cell projection);GO:0043687(post-translati…	NA	NA	NA	matrix remodeling associated 8 [Source:HGNC Symbol;Acc:HGNC:7542]	Exon (ENST00000342753/ENSG00000162576, exon 3 of 9)	-0.349	0.234423	0.759	up	1.00576	0.00828364	0.976884	1	up	no	0.324791	0.559853	0.417001	0.462579
chr1	1358702	1361777	3076	ENSG00000162576	ENST00000342753	0	MXRA8	GO:0003674(molecular_function);GO:0005634(nucleus);GO:0005737(cytoplasm);GO:0005788(endoplasmic reticulum lumen);GO:0005886(plasma membrane);GO:0005923(bicellular tight junction);GO:0007155(cell adhesion);GO:0009986(cell surface);GO:0016020(membrane);GO:0016021(integral component of membrane);GO:0016032(viral process);GO:0030054(cell junction);GO:0042995(cell projection);GO:0043687(post-translati…	NA	NA	NA	matrix remodeling associated 8 [Source:HGNC Symbol;Acc:HGNC:7542]	5' UTR	-0.776	0.042658	0.619	up	1.00576	0.00828364	0.976884	1	up	no	0.324791	0.559853	0.417001	0.462579
chr1	1534778	1540624	5847	ENSG00000205090	ENST00000378733	0	TMEM240	GO:0005886(plasma membrane);GO:0016020(membrane);GO:0016021(integral component of membrane);GO:0030054(cell junction);GO:0045202(synapse);GO:0097060(synaptic membrane);GO:0097060(synaptic membrane)	NA	NA	NA	transmembrane protein 240 [Source:HGNC Symbol;Acc:HGNC:25186]	5' UTR	-1.01	0.0199526	0.996	up	0.844146	-0.244436	1	1	down	no	0.0973734	0.0624069	0.107395	0.0818853
chr1	1561169	1561289	121	ENSG00000160075	ENST00000291386	13574	SSU72	GO:0004721(phosphoprotein phosphatase activity);GO:0005515(protein binding);GO:0005634(nucleus);GO:0005654(nucleoplasm);GO:0005737(cytoplasm);GO:0005829(cytosol);GO:0005847(mRNA cleavage and polyadenylation specificity factor complex);GO:0006369(termination of RNA polymerase II transcription);GO:0006378(mRNA polyadenylation);GO:0006397(mRNA processing);GO:0008420(RNA polymerase II CTD heptapeptid…	03015(mRNA surveillance pathway);03015(mRNA surveillance pathway)	K15544	EC:3.1.3.16	SSU72 homolog, RNA polymerase II CTD phosphatase [Source:HGNC Symbol;Acc:HGNC:25016]	3' UTR	-0.321	0.271644	-0.716	down	1.03383	0.0480004	0.943182	1	up	no	27.1392	28.3167	24.2605	29.3807
chr1	1598012	1600105	2094	ENSG00000228594	ENST00000422725	30	FNDC10	GO:0016020(membrane);GO:0016021(integral component of membrane)	NA	NA	NA	fibronectin type III domain containing 10 [Source:HGNC Symbol;Acc:HGNC:42951]	5' UTR	-0.805	0.0389045	0.12	up	0.745732	-0.423271	0.153079	1	down	no	5.80841	6.56739	8.04489	8.55062
chr1	1613788	1613848	61	ENSG00000272106	ENST00000607222	1947	AL691432	NA	NA	NA	NA	artifact	Exon (ENST00000607222/ENSG00000272106, exon 1 of 1)	-0.284	0.335738	0.613	up	0.714449	-0.485097	0.180383	1	down	no	2.37578	3.17625	3.84876	3.92231
chr1	1614627	1615795	1169	ENSG00000197530	ENST00000520777	0	MIB2	GO:0000151(ubiquitin ligase complex);GO:0000209(protein polyubiquitination);GO:0003779(actin binding);GO:0004842(ubiquitin-protein transferase activity);GO:0005515(protein binding);GO:0005737(cytoplasm);GO:0005768(endosome);GO:0005769(early endosome);GO:0005829(cytosol);GO:0007219(Notch signaling pathway);GO:0008270(zinc ion binding);GO:0016567(protein ubiquitination);GO:0016740(transferase activ…	NA	K10645	EC:2.3.2.27	mindbomb E3 ubiquitin protein ligase 2 [Source:HGNC Symbol;Acc:HGNC:30577]	5' UTR	-2.69	0.000158489	-0.521	down	0.761441	-0.393197	0.126964	1	down	no	3.92273	4.17832	4.74247	5.89664
chr1	1671471	1676197	4727	ENSG00000269737	ENST00000596308	0	AL691432	NA	NA	NA	NA	ribosomal protein S7 (RPS7) pseudogene	Exon (ENST00000596308/ENSG00000269737, exon 1 of 1)	-0.652	0.0660693	0.372	up	1.07858	0.109131	0.862685	1	up	no	1.27761	1.52068	1.17856	1.41586
chr1	1708215	1719199	10985	ENSG00000008128	ENST00000492390	0	CDK11A	GO:0000166(nucleotide binding);GO:0000278(mitotic cell cycle);GO:0001558(regulation of cell growth);GO:0004672(protein kinase activity);GO:0004674(protein serine/threonine kinase activity);GO:0004693(cyclin-dependent protein serine/threonine kinase activity);GO:0005524(ATP binding);GO:0005634(nucleus);GO:0005737(cytoplasm);GO:0006355(regulation of transcription, DNA-templated);GO:0006468(protein …	NA	K08818	EC:2.7.11.22	cyclin dependent kinase 11A [Source:HGNC Symbol;Acc:HGNC:1730]	Exon (ENST00000404249/ENSG00000008128, exon 5 of 20)	-1.18	0.0114815	0.187	up	0.903648	-0.146167	0.517383	1	down	no	8.95042	9.59588	10.4344	10.0894
chr1	1722762	1723879	1118	ENSG00000008128	ENST00000356200	0	CDK11A	GO:0000166(nucleotide binding);GO:0000278(mitotic cell cycle);GO:0001558(regulation of cell growth);GO:0004672(protein kinase activity);GO:0004674(protein serine/threonine kinase activity);GO:0004693(cyclin-dependent protein serine/threonine kinase activity);GO:0005524(ATP binding);GO:0005634(nucleus);GO:0005737(cytoplasm);GO:0006355(regulation of transcription, DNA-templated);GO:0006468(protein …	NA	K08818	EC:2.7.11.22	cyclin dependent kinase 11A [Source:HGNC Symbol;Acc:HGNC:1730]	5' UTR	-1.79	0.00186209	-0.741	down	0.903648	-0.146167	0.517383	1	down	no	8.95042	9.59588	10.4344	10.0894
chr1	1708218	1719369	11152	ENSG00000008128	ENST00000492390	0	CDK11A	GO:0000166(nucleotide binding);GO:0000278(mitotic cell cycle);GO:0001558(regulation of cell growth);GO:0004672(protein kinase activity);GO:0004674(protein serine/threonine kinase activity);GO:0004693(cyclin-dependent protein serine/threonine kinase activity);GO:0005524(ATP binding);GO:0005634(nucleus);GO:0005737(cytoplasm);GO:0006355(regulation of transcription, DNA-templated);GO:0006468(protein …	NA	K08818	EC:2.7.11.22	cyclin dependent kinase 11A [Source:HGNC Symbol;Acc:HGNC:1730]	Exon (ENST00000404249/ENSG00000008128, exon 4 of 20)	-1.62	0.00301995	0.224	up	0.903648	-0.146167	0.517383	1	down	no	8.95042	9.59588	10.4344	10.0894
chr1	1722774	1736404	13631	ENSG00000008128	ENST00000404249	0	CDK11A	GO:0000166(nucleotide binding);GO:0000278(mitotic cell cycle);GO:0001558(regulation of cell growth);GO:0004672(protein kinase activity);GO:0004674(protein serine/threonine kinase activity);GO:0004693(cyclin-dependent protein serine/threonine kinase activity);GO:0005524(ATP binding);GO:0005634(nucleus);GO:0005737(cytoplasm);GO:0006355(regulation of transcription, DNA-templated);GO:0006468(protein …	NA	K08818	EC:2.7.11.22	cyclin dependent kinase 11A [Source:HGNC Symbol;Acc:HGNC:1730]	5' UTR	-2.13	0.000724436	-0.46	down	0.903648	-0.146167	0.517383	1	down	no	8.95042	9.59588	10.4344	10.0894
chr1	1736523	1736702	180	ENSG00000215790	ENST00000647043	9217	SLC35E2A	GO:0005794(Golgi apparatus);GO:0015165(pyrimidine nucleotide-sugar transmembrane transporter activity);GO:0015297(antiporter activity);GO:0016020(membrane);GO:0016021(integral component of membrane);GO:0022857(transmembrane transporter activity);GO:0055085(transmembrane transport);GO:0090481(pyrimidine nucleotide-sugar transmembrane transport);GO:0090481(pyrimidine nucleotide-sugar transmembrane …	NA	K15284	NA	solute carrier family 35 member E2A [Source:HGNC Symbol;Acc:HGNC:20863]	Exon (ENST00000598846/ENSG00000268575, exon 1 of 20)	-0.399	0.184077	-0.539	down	1.04555	0.0642681	0.891927	1	up	no	3.48987	3.96871	3.51783	3.61578
chr1	1725107	1728027	2921	ENSG00000215790	ENST00000647043	17892	SLC35E2A	GO:0005794(Golgi apparatus);GO:0015165(pyrimidine nucleotide-sugar transmembrane transporter activity);GO:0015297(antiporter activity);GO:0016020(membrane);GO:0016021(integral component of membrane);GO:0022857(transmembrane transporter activity);GO:0055085(transmembrane transport);GO:0090481(pyrimidine nucleotide-sugar transmembrane transport);GO:0090481(pyrimidine nucleotide-sugar transmembrane …	NA	K15284	NA	solute carrier family 35 member E2A [Source:HGNC Symbol;Acc:HGNC:20863]	3' UTR	-1.46	0.00489779	-0.574	down	1.04555	0.0642681	0.891927	1	up	no	3.48987	3.96871	3.51783	3.61578
chr1	1729312	1730179	868	ENSG00000215790	ENST00000647043	15740	SLC35E2A	GO:0005794(Golgi apparatus);GO:0015165(pyrimidine nucleotide-sugar transmembrane transporter activity);GO:0015297(antiporter activity);GO:0016020(membrane);GO:0016021(integral component of membrane);GO:0022857(transmembrane transporter activity);GO:0055085(transmembrane transport);GO:0090481(pyrimidine nucleotide-sugar transmembrane transport);GO:0090481(pyrimidine nucleotide-sugar transmembrane …	NA	K15284	NA	solute carrier family 35 member E2A [Source:HGNC Symbol;Acc:HGNC:20863]	3' UTR	-1.06	0.0169824	-0.562	down	1.04555	0.0642681	0.891927	1	up	no	3.48987	3.96871	3.51783	3.61578
chr1	1731853	1731942	90	ENSG00000215790	ENST00000647043	13977	SLC35E2A	GO:0005794(Golgi apparatus);GO:0015165(pyrimidine nucleotide-sugar transmembrane transporter activity);GO:0015297(antiporter activity);GO:0016020(membrane);GO:0016021(integral component of membrane);GO:0022857(transmembrane transporter activity);GO:0055085(transmembrane transport);GO:0090481(pyrimidine nucleotide-sugar transmembrane transport);GO:0090481(pyrimidine nucleotide-sugar transmembrane …	NA	K15284	NA	solute carrier family 35 member E2A [Source:HGNC Symbol;Acc:HGNC:20863]	3' UTR	-0.305	0.297167	-0.64	down	1.04555	0.0642681	0.891927	1	up	no	3.48987	3.96871	3.51783	3.61578
chr1	1734706	1738935	4230	ENSG00000215790	ENST00000475229	0	SLC35E2A	GO:0005794(Golgi apparatus);GO:0015165(pyrimidine nucleotide-sugar transmembrane transporter activity);GO:0015297(antiporter activity);GO:0016020(membrane);GO:0016021(integral component of membrane);GO:0022857(transmembrane transporter activity);GO:0055085(transmembrane transport);GO:0090481(pyrimidine nucleotide-sugar transmembrane transport);GO:0090481(pyrimidine nucleotide-sugar transmembrane …	NA	K15284	NA	solute carrier family 35 member E2A [Source:HGNC Symbol;Acc:HGNC:20863]	Exon (ENST00000577672/ENSG00000227775, exon 2 of 2)	-0.514	0.11324	-0.303	down	1.04555	0.0642681	0.891927	1	up	no	3.48987	3.96871	3.51783	3.61578
chr1	1751232	1751591	360	ENSG00000008130	ENST00000341426	26879	NADK	GO:0000166(nucleotide binding);GO:0003951(NAD+ kinase activity);GO:0005515(protein binding);GO:0005524(ATP binding);GO:0005829(cytosol);GO:0006741(NADP biosynthetic process);GO:0016301(kinase activity);GO:0016310(phosphorylation);GO:0016740(transferase activity);GO:0019674(NAD metabolic process);GO:0035774(positive regulation of insulin secretion involved in cellular response to glucose stimulus)…	00760(Nicotinate and nicotinamide metabolism);00760(Nicotinate and nicotinamide metabolism)	K00858	EC:2.7.1.23	NAD kinase [Source:HGNC Symbol;Acc:HGNC:29831]	3' UTR	-0.575	0.0891251	-0.71	down	1.00531	0.00764742	0.926063	1	up	no	17.1439	18.6356	14.8977	20.6926
chr1	1955209	1955359	151	ENSG00000142609	ENST00000642590	4615	CFAP74	GO:0005737(cytoplasm);GO:0005856(cytoskeleton);GO:0005929(cilium);GO:0005930(axoneme);GO:0035082(axoneme assembly);GO:0042995(cell projection);GO:0042995(cell projection)	NA	NA	NA	cilia and flagella associated protein 74 [Source:HGNC Symbol;Acc:HGNC:29368]	Exon (ENST00000270720/ENSG00000142609, exon 18 of 18)	-0.578	0.0870964	-1.96	down	2.89937	1.53574	1	1	up	no	0.0190014	0.0742369	0.021139	0.0110191
chr1	2184461	2189735	5275	ENSG00000067606	ENST00000378567	134050	PRKCZ	GO:0000166(nucleotide binding);GO:0000226(microtubule cytoskeleton organization);GO:0001725(stress fiber);GO:0001954(positive regulation of cell-matrix adhesion);GO:0004672(protein kinase activity);GO:0004674(protein serine/threonine kinase activity);GO:0004697(protein kinase C activity);GO:0005515(protein binding);GO:0005524(ATP binding);GO:0005634(nucleus);GO:0005635(nuclear envelope);GO:000573…	04015(Rap1 signaling pathway);04062(Chemokine signaling pathway);04071(Sphingolipid signaling pathway);04144(Endocytosis);04360(Axon guidance);04390(Hippo signaling pathway);04530(Tight junction);04611(Platelet activation);04910(Insulin signaling pathway);04926(Relaxin signaling pathway);04930(Type II diabetes mellitus);04931(Insulin resistance);04933(AGE-RAGE signaling pathway in diabetic compli…	NA	NA	protein kinase C zeta [Source:HGNC Symbol;Acc:HGNC:9412]	3' UTR	-1.88	0.00144544	0.162	up	0.839137	-0.253022	0.267517	1	down	no	7.97816	8.10855	9.70309	9.46745
chr1	2212210	2212720	511	ENSG00000162585	ENST00000487186	0	FAAP20	GO:0005515(protein binding);GO:0005634(nucleus);GO:0005654(nucleoplasm);GO:0005694(chromosome);GO:0006281(DNA repair);GO:0006974(cellular response to DNA damage stimulus);GO:0016604(nuclear body);GO:0019985(translesion synthesis);GO:0030054(cell junction);GO:0031593(polyubiquitin modification-dependent protein binding);GO:0036297(interstrand cross-link repair);GO:0043130(ubiquitin binding);GO:004…	NA	NA	NA	FA core complex associated protein 20 [Source:HGNC Symbol;Acc:HGNC:26428]	Exon (ENST00000442483/ENSG00000234396, exon 1 of 2)	-0.546	0.1	-1.11	down	0.741063	-0.432332	0.102022	1	down	no	2.65695	2.60563	3.32081	3.78059
chr1	2374951	2385382	10432	ENSG00000116151	ENST00000607342	0	MORN1	NA	NA	NA	NA	MORN repeat containing 1 [Source:HGNC Symbol;Acc:HGNC:25852]	3' UTR	-1.7	0.00234423	0.337	up	1.47595	0.561646	0.0891602	1	up	no	1.51471	1.37374	1.09443	0.862573
chr1	2351644	2351857	214	ENSG00000269896	ENST00000417061	0	AL513477	NA	NA	NA	NA	small nuclear ribonucleoprotein N (SNRPN) pseudogene	Exon (ENST00000602865/ENSG00000269896, exon 1 of 1)	-0.406	0.178649	-0.446	down	1.33616	0.418089	0.327484	1	up	no	1.89816	1.99634	1.49594	1.41876
chr1	2549920	2550407	488	ENSG00000238164	ENST00000449660	1699	TNFRSF14-AS1	NA	NA	NA	NA	TNFRSF14 antisense RNA 1 [Source:HGNC Symbol;Acc:HGNC:26966]	Exon (ENST00000449660/ENSG00000238164, exon 3 of 3)	-0.248	0.433511	-1.29	down	1.05405	0.0759474	0.901828	1	up	no	0.251162	0.294524	0.376504	0.141199
chr1	3067486	3067725	240	ENSG00000177133	ENST00000445317	712	LINC00982	NA	NA	NA	NA	long intergenic non-protein coding RNA 982 [Source:HGNC Symbol;Acc:HGNC:48664]	Exon (ENST00000445317/ENSG00000177133, exon 2 of 7)	-0.283	0.338065	-0.629	down	0.767847	-0.381109	1	1	down	no	0.0567248	0.0470243	0.0564544	0.0786623
chr1	3487951	3492799	4849	ENSG00000162591	ENST00000356575	118709	MEGF6	GO:0005509(calcium ion binding);GO:0005515(protein binding);GO:0005575(cellular_component);GO:0005576(extracellular region);GO:0008150(biological_process);GO:0008150(biological_process)	NA	NA	NA	multiple EGF like domains 6 [Source:HGNC Symbol;Acc:HGNC:3232]	3' UTR	-2.7	0.000151356	0.303	up	1.23689	0.306719	0.432566	1	up	no	1.6794	1.02672	1.11799	1.06985
chr1	3623220	3623397	178	ENSG00000238260	ENST00000435049	1346	AL513320	NA	NA	NA	NA	novel transcript	Exon (ENST00000435049/ENSG00000238260, exon 3 of 3)	-0.53	0.10617	-1.44	down	1.91346	0.936181	1	1	up	no	0.173192	0.604513	0.289598	0.116842
chr1	3624355	3624684	330	ENSG00000238260	ENST00000435049	59	AL513320	NA	NA	NA	NA	novel transcript	Exon (ENST00000435049/ENSG00000238260, exon 1 of 3)	-0.257	0.404576	0.874	up	1.91346	0.936181	1	1	up	no	0.173192	0.604513	0.289598	0.116842
chr1	3633689	3634497	809	ENSG00000116213	ENST00000378322	15561	WRAP73	GO:0005515(protein binding);GO:0005737(cytoplasm);GO:0005813(centrosome);GO:0005814(centriole);GO:0005815(microtubule organizing center);GO:0005856(cytoskeleton);GO:0030030(cell projection organization);GO:0036064(ciliary basal body);GO:0090307(mitotic spindle assembly);GO:1902857(positive regulation of non-motile cilium assembly);GO:1902857(positive regulation of non-motile cilium assembly)	NA	NA	NA	WD repeat containing, antisense to TP73 [Source:HGNC Symbol;Acc:HGNC:12759]	Exon (ENST00000471223/ENSG00000116213, exon 2 of 2)	-1.02	0.0194984	0.542	up	0.973691	-0.0384643	0.804375	1	down	no	6.29137	7.13518	6.617	7.17234
chr1	3778559	3780171	1613	ENSG00000130764	ENST00000378251	16327	LRRC47	GO:0003723(RNA binding);GO:0004826(phenylalanine-tRNA ligase activity);GO:0005515(protein binding);GO:0005515(protein binding)	NA	NA	NA	leucine rich repeat containing 47 [Source:HGNC Symbol;Acc:HGNC:29207]	3' UTR	-0.816	0.0371535	0.41	up	0.922838	-0.115851	0.568793	1	down	no	27.1682	28.4711	27.449	32.8424
chr1	3892843	3895947	3105	ENSG00000198912	ENST00000486765	4300	C1orf174	GO:0005515(protein binding);GO:0005634(nucleus);GO:0005634(nucleus)	NA	NA	NA	chromosome 1 open reading frame 174 [Source:HGNC Symbol;Acc:HGNC:27915]	Exon (ENST00000486765/ENSG00000198912, exon 2 of 5)	-0.348	0.234963	-0.133	down	0.959217	-0.0600708	0.755336	1	down	no	8.06361	9.77839	9.3733	9.22728
chr1	5886787	5886907	121	ENSG00000131697	ENST00000478423	105517	NPHP4	GO:0005198(structural molecule activity);GO:0005515(protein binding);GO:0005634(nucleus);GO:0005737(cytoplasm);GO:0005813(centrosome);GO:0005815(microtubule organizing center);GO:0005829(cytosol);GO:0005856(cytoskeleton);GO:0005911(cell-cell junction);GO:0005923(bicellular tight junction);GO:0005929(cilium);GO:0007165(signal transduction);GO:0007632(visual behavior);GO:0030036(actin cytoskeleton …	NA	K16478	NA	nephrocystin 4 [Source:HGNC Symbol;Acc:HGNC:19104]	3' UTR	-0.246	0.439542	-1.32	down	1.21279	0.278335	0.453044	1	up	no	1.379	1.37784	0.953914	1.31922
chr1	6248252	6248312	61	ENSG00000158292	ENST00000377893	12786	GPR153	GO:0004930(G protein-coupled receptor activity);GO:0005886(plasma membrane);GO:0007165(signal transduction);GO:0007186(G protein-coupled receptor signaling pathway);GO:0016020(membrane);GO:0016021(integral component of membrane)	NA	K08437	NA	G protein-coupled receptor 153 [Source:HGNC Symbol;Acc:HGNC:23618]	3' UTR	-0.308	0.289734	-0.348	down	0.984571	-0.0224332	0.867211	1	down	no	4.79404	4.8542	4.32179	5.47765
chr1	6413165	6417652	4488	ENSG00000069812	ENST00000471190	0	HES2	GO:0000122(negative regulation of transcription by RNA polymerase II);GO:0000977(RNA polymerase II regulatory region sequence-specific DNA binding);GO:0000978(RNA polymerase II proximal promoter sequence-specific DNA binding);GO:0000981(DNA-binding transcription factor activity, RNA polymerase II-specific);GO:0001227(DNA-binding transcription repressor activity, RNA polymerase II-specific);GO:000…	05165(Human papillomavirus infection);05165(Human papillomavirus infection)	K09087	NA	hes family bHLH transcription factor 2 [Source:HGNC Symbol;Acc:HGNC:16005]	3' UTR	-2.01	0.001	-0.557	down	2.07469	1.05289	0.20161	1	up	no	0.77485	0.319931	0.061604	0.466081
chr1	6460936	6462005	1070	ENSG00000187017	ENST00000645284	36160	ESPN	GO:0003779(actin binding);GO:0005515(protein binding);GO:0005737(cytoplasm);GO:0005856(cytoskeleton);GO:0005902(microvillus);GO:0005903(brush border);GO:0007605(sensory perception of sound);GO:0007626(locomotory behavior);GO:0015629(actin cytoskeleton);GO:0017124(SH3 domain binding);GO:0030046(parallel actin filament bundle assembly);GO:0031941(filamentous actin);GO:0032420(stereocilium);GO:00324…	NA	NA	NA	espin [Source:HGNC Symbol;Acc:HGNC:13281]	3' UTR	-1.64	0.00281838	-0.532	down	0.85038	-0.233821	1	1	down	no	0.0511234	0.0278819	0.0666212	0.0262848
chr1	6464223	6464372	150	ENSG00000215788	ENST00000647810	1098	TNFRSF25	GO:0005031(tumor necrosis factor-activated receptor activity);GO:0005515(protein binding);GO:0005576(extracellular region);GO:0005829(cytosol);GO:0005886(plasma membrane);GO:0005887(integral component of plasma membrane);GO:0006915(apoptotic process);GO:0007165(signal transduction);GO:0007166(cell surface receptor signaling pathway);GO:0016020(membrane);GO:0016021(integral component of membrane);…	04060(Cytokine-cytokine receptor interaction);04060(Cytokine-cytokine receptor interaction)	K05160	NA	TNF receptor superfamily member 25 [Source:HGNC Symbol;Acc:HGNC:11910]	Exon (ENST00000513135/ENSG00000215788, exon 3 of 6)	-0.553	0.0977237	0.876	up	1.06159	0.0862319	0.892241	1	up	no	1.28997	1.92858	1.31728	1.71452
chr1	6466152	6466899	748	ENSG00000215788	ENST00000377782	0	TNFRSF25	GO:0005031(tumor necrosis factor-activated receptor activity);GO:0005515(protein binding);GO:0005576(extracellular region);GO:0005829(cytosol);GO:0005886(plasma membrane);GO:0005887(integral component of plasma membrane);GO:0006915(apoptotic process);GO:0007165(signal transduction);GO:0007166(cell surface receptor signaling pathway);GO:0016020(membrane);GO:0016021(integral component of membrane);…	04060(Cytokine-cytokine receptor interaction);04060(Cytokine-cytokine receptor interaction)	K05160	NA	TNF receptor superfamily member 25 [Source:HGNC Symbol;Acc:HGNC:11910]	5' UTR	-0.715	0.0524807	-0.364	down	1.06159	0.0862319	0.892241	1	up	no	1.28997	1.92858	1.31728	1.71452
chr1	6603543	6614458	10916	ENSG00000116273	ENST00000377648	0	PHF13	GO:0000278(mitotic cell cycle);GO:0003682(chromatin binding);GO:0005634(nucleus);GO:0005654(nucleoplasm);GO:0006325(chromatin organization);GO:0007049(cell cycle);GO:0007059(chromosome segregation);GO:0007076(mitotic chromosome condensation);GO:0030261(chromosome condensation);GO:0035064(methylated histone binding);GO:0046872(metal ion binding);GO:0051301(cell division)	NA	NA	NA	PHD finger protein 13 [Source:HGNC Symbol;Acc:HGNC:22983]	5' UTR	-0.252	0.422669	-2.17	down	1.05051	0.0710947	0.869929	1	up	no	11.2312	9.73316	9.64183	10.3145
chr1	6784202	6784695	494	ENSG00000237436	ENST00000442889	148	CAMTA1-DT	NA	NA	NA	NA	CAMTA1 divergent transcript [Source:HGNC Symbol;Acc:HGNC:53020]	Exon (ENST00000442889/ENSG00000237436, exon 1 of 3)	-0.226	0.532108	0.585	up	0.456562	-1.13112	1	1	down	no	0.22648	0.336981	0.68293	0.551208
chr1	9102103	9102432	330	ENSG00000180758	ENST00000377411	26670	GPR157	GO:0004888(transmembrane signaling receptor activity);GO:0004930(G protein-coupled receptor activity);GO:0005886(plasma membrane);GO:0007165(signal transduction);GO:0007166(cell surface receptor signaling pathway);GO:0007186(G protein-coupled receptor signaling pathway);GO:0007275(multicellular organism development);GO:0016020(membrane);GO:0016021(integral component of membrane);GO:0030154(cell d…	NA	K08467	NA	G protein-coupled receptor 157 [Source:HGNC Symbol;Acc:HGNC:23687]	3' UTR	-1.18	0.0114815	-0.859	down	0.837677	-0.255534	0.373555	1	down	no	3.5787	2.86881	3.44676	4.25012
chr1	9103181	9103451	271	ENSG00000180758	ENST00000377411	25651	GPR157	GO:0004888(transmembrane signaling receptor activity);GO:0004930(G protein-coupled receptor activity);GO:0005886(plasma membrane);GO:0007165(signal transduction);GO:0007166(cell surface receptor signaling pathway);GO:0007186(G protein-coupled receptor signaling pathway);GO:0007275(multicellular organism development);GO:0016020(membrane);GO:0016021(integral component of membrane);GO:0030154(cell d…	NA	K08467	NA	G protein-coupled receptor 157 [Source:HGNC Symbol;Acc:HGNC:23687]	3' UTR	-0.48	0.130317	-0.473	down	0.837677	-0.255534	0.373555	1	down	no	3.5787	2.86881	3.44676	4.25012
chr1	9149597	9149806	210	ENSG00000228526	ENST00000635687	32586	MIR34AHG	NA	NA	NA	NA	MIR34A host gene [Source:HGNC Symbol;Acc:HGNC:51913]	Exon (ENST00000635687/ENSG00000228526, exon 2 of 2)	-0.632	0.0707946	-0.908	down	0.542825	-0.88144	0.323258	1	down	no	0.6226	0.0253271	0.765336	0.428284
chr1	9426763	9428878	2116	ENSG00000284693	ENST00000641325	197	LINC02606	NA	NA	NA	NA	long intergenic non-protein coding RNA 2606 [Source:HGNC Symbol;Acc:HGNC:54047]	Exon (ENST00000641325/ENSG00000284693, exon 2 of 2)	-0.357	0.225424	-0.652	down	0.674931	-0.567188	1	1	down	no	0.277048	0.090691	0.33413	0.210724
chr1	9824227	9824376	150	ENSG00000171603	ENST00000377298	150	CLSTN1	GO:0000139(Golgi membrane);GO:0001540(amyloid-beta binding);GO:0001558(regulation of cell growth);GO:0005509(calcium ion binding);GO:0005515(protein binding);GO:0005576(extracellular region);GO:0005634(nucleus);GO:0005783(endoplasmic reticulum);GO:0005789(endoplasmic reticulum membrane);GO:0005794(Golgi apparatus);GO:0005886(plasma membrane);GO:0007155(cell adhesion);GO:0007156(homophilic cell ad…	NA	K22659	NA	calsyntenin 1 [Source:HGNC Symbol;Acc:HGNC:17447]	5' UTR	-0.255	0.412098	-1.58	down	1.04671	0.0658651	0.902759	1	up	no	47.2295	53.5535	40.489	55.7962
chr1	9930006	9930335	330	ENSG00000162441	ENST00000488540	5285	LZIC	GO:0008013(beta-catenin binding);GO:0010212(response to ionizing radiation);GO:0010212(response to ionizing radiation)	NA	NA	NA	leucine zipper and CTNNBIP1 domain containing [Source:HGNC Symbol;Acc:HGNC:17497]	3' UTR	-1.31	0.00776247	-0.51	down	1.08407	0.116463	0.725864	1	up	no	7.14042	6.84844	6.71019	6.19379
chr1	10456522	10456882	361	ENSG00000160049	ENST00000377038	15647	DFFA	GO:0000790(nuclear chromatin);GO:0005515(protein binding);GO:0005622(intracellular);GO:0005634(nucleus);GO:0005654(nucleoplasm);GO:0005737(cytoplasm);GO:0005811(lipid droplet);GO:0005829(cytosol);GO:0005886(plasma membrane);GO:0006309(apoptotic DNA fragmentation);GO:0006915(apoptotic process);GO:0007165(signal transduction);GO:0019904(protein domain specific binding);GO:0032076(negative regulatio…	04210(Apoptosis);04210(Apoptosis)	K02310	NA	DNA fragmentation factor subunit alpha [Source:HGNC Symbol;Acc:HGNC:2772]	3' UTR	-0.647	0.0676083	-0.219	down	0.995619	-0.00633452	0.89253	1	down	no	23.7991	25.6589	23.5727	26.1029
chr1	10460119	10460209	91	ENSG00000160049	ENST00000377038	12320	DFFA	GO:0000790(nuclear chromatin);GO:0005515(protein binding);GO:0005622(intracellular);GO:0005634(nucleus);GO:0005654(nucleoplasm);GO:0005737(cytoplasm);GO:0005811(lipid droplet);GO:0005829(cytosol);GO:0005886(plasma membrane);GO:0006309(apoptotic DNA fragmentation);GO:0006915(apoptotic process);GO:0007165(signal transduction);GO:0019904(protein domain specific binding);GO:0032076(negative regulatio…	04210(Apoptosis);04210(Apoptosis)	K02310	NA	DNA fragmentation factor subunit alpha [Source:HGNC Symbol;Acc:HGNC:2772]	3' UTR	-0.247	0.437522	-0.907	down	0.995619	-0.00633452	0.89253	1	down	no	23.7991	25.6589	23.5727	26.1029
chr1	10461078	10461138	61	ENSG00000160049	ENST00000377038	11391	DFFA	GO:0000790(nuclear chromatin);GO:0005515(protein binding);GO:0005622(intracellular);GO:0005634(nucleus);GO:0005654(nucleoplasm);GO:0005737(cytoplasm);GO:0005811(lipid droplet);GO:0005829(cytosol);GO:0005886(plasma membrane);GO:0006309(apoptotic DNA fragmentation);GO:0006915(apoptotic process);GO:0007165(signal transduction);GO:0019904(protein domain specific binding);GO:0032076(negative regulatio…	04210(Apoptosis);04210(Apoptosis)	K02310	NA	DNA fragmentation factor subunit alpha [Source:HGNC Symbol;Acc:HGNC:2772]	3' UTR	-1.34	0.00691831	-0.712	down	0.995619	-0.00633452	0.89253	1	down	no	23.7991	25.6589	23.5727	26.1029
chr1	10637149	10638763	1615	ENSG00000130940	ENST00000478524	0	CASZ1	GO:0000981(DNA-binding transcription factor activity, RNA polymerase II-specific);GO:0003676(nucleic acid binding);GO:0003677(DNA binding);GO:0005634(nucleus);GO:0005654(nucleoplasm);GO:0005829(cytosol);GO:0006355(regulation of transcription, DNA-templated);GO:0006357(regulation of transcription by RNA polymerase II);GO:0007275(multicellular organism development);GO:0043231(intracellular membrane…	NA	NA	NA	castor zinc finger 1 [Source:HGNC Symbol;Acc:HGNC:26002]	3' UTR	-0.658	0.0645654	-0.503	down	0.801308	-0.319572	0.262986	1	down	no	1.51811	1.64982	1.93509	2.01835
chr1	11788837	11794876	6040	ENSG00000177000	ENST00000376592	10537	MTHFR	GO:0001666(response to hypoxia);GO:0001843(neural tube closure);GO:0003824(catalytic activity);GO:0004489(methylenetetrahydrofolate reductase (NAD(P)H) activity);GO:0005829(cytosol);GO:0006520(cellular amino acid metabolic process);GO:0006555(methionine metabolic process);GO:0006730(one-carbon metabolic process);GO:0008015(blood circulation);GO:0008152(metabolic process);GO:0009086(methionine bio…	00670(One carbon pool by folate);01523(Antifolate resistance);01523(Antifolate resistance)	K00297	EC:1.5.1.20	methylenetetrahydrofolate reductase [Source:HGNC Symbol;Acc:HGNC:7436]	3' UTR	-4.64	1e-06	0.39	up	0.981762	-0.0265546	0.859193	1	down	no	1.54115	1.91658	1.45715	2.06481
chr1	11805363	11805992	630	ENSG00000177000	ENST00000376592	0	MTHFR	GO:0001666(response to hypoxia);GO:0001843(neural tube closure);GO:0003824(catalytic activity);GO:0004489(methylenetetrahydrofolate reductase (NAD(P)H) activity);GO:0005829(cytosol);GO:0006520(cellular amino acid metabolic process);GO:0006555(methionine metabolic process);GO:0006730(one-carbon metabolic process);GO:0008015(blood circulation);GO:0008152(metabolic process);GO:0009086(methionine bio…	00670(One carbon pool by folate);01523(Antifolate resistance);01523(Antifolate resistance)	K00297	EC:1.5.1.20	methylenetetrahydrofolate reductase [Source:HGNC Symbol;Acc:HGNC:7436]	5' UTR	-0.595	0.0831764	0.679	up	0.981762	-0.0265546	0.859193	1	down	no	1.54115	1.91658	1.45715	2.06481
chr1	15114928	15118769	3842	ENSG00000175147	ENST00000310916	33695	TMEM51-AS1	NA	NA	NA	NA	TMEM51 antisense RNA 1 [Source:HGNC Symbol;Acc:HGNC:26301]	3' UTR	-1.37	0.00645654	0.835	up	0.694784	-0.525364	1	1	down	no	0.0690854	0.0565087	0.0442395	0.136528
chr1	15152309	15152968	660	ENSG00000171729	ENST00000428417	0	TMEM51	GO:0003674(molecular_function);GO:0005515(protein binding);GO:0005575(cellular_component);GO:0008150(biological_process);GO:0016020(membrane);GO:0016021(integral component of membrane);GO:0016021(integral component of membrane)	NA	NA	NA	transmembrane protein 51 [Source:HGNC Symbol;Acc:HGNC:25488]	5' UTR	-0.421	0.167494	-0.302	down	1.51358	0.597963	0.0942548	1	up	no	7.72731	11.4264	7.88741	4.76718
chr1	15573395	15573514	120	ENSG00000116138	ENST00000375849	46582	DNAJC16	GO:0005623(cell);GO:0016020(membrane);GO:0016021(integral component of membrane);GO:0045454(cell redox homeostasis);GO:0045454(cell redox homeostasis)	NA	K09536	NA	DnaJ heat shock protein family (Hsp40) member C16 [Source:HGNC Symbol;Acc:HGNC:29157]	3' UTR	-1.36	0.00660693	-0.936	down	1.28364	0.360238	0.446738	1	up	no	0.895812	2.19096	1.06006	1.34464
chr1	15941869	15942168	300	ENSG00000116809	ENST00000462525	554	ZBTB17	GO:0000978(RNA polymerase II proximal promoter sequence-specific DNA binding);GO:0000981(DNA-binding transcription factor activity, RNA polymerase II-specific);GO:0001047(core promoter binding);GO:0001223(transcription coactivator binding);GO:0001228(DNA-binding transcription activator activity, RNA polymerase II-specific);GO:0001702(gastrulation with mouth forming second);GO:0003676(nucleic acid…	04110(Cell cycle);05200(Pathways in cancer);05202(Transcriptional misregulation in cancer);05222(Small cell lung cancer);05222(Small cell lung cancer)	K10500	NA	zinc finger and BTB domain containing 17 [Source:HGNC Symbol;Acc:HGNC:12936]	3' UTR	-1.69	0.00245471	-0.657	down	0.885101	-0.176086	0.514258	1	down	no	4.14511	4.52978	4.74994	5.05108
chr1	16124397	16129522	5126	ENSG00000142627	ENST00000358432	26547	EPHA2	GO:0000166(nucleotide binding);GO:0001501(skeletal system development);GO:0001525(angiogenesis);GO:0001568(blood vessel development);GO:0001570(vasculogenesis);GO:0001618(virus receptor activity);GO:0001649(osteoblast differentiation);GO:0001818(negative regulation of cytokine production);GO:0002043(blood vessel endothelial cell proliferation involved in sprouting angiogenesis);GO:0004672(protein…	04010(MAPK signaling pathway);04014(Ras signaling pathway);04015(Rap1 signaling pathway);04151(PI3K-Akt signaling pathway);04360(Axon guidance);04360(Axon guidance)	K05103	EC:2.7.10.1	EPH receptor A2 [Source:HGNC Symbol;Acc:HGNC:3386]	3' UTR	-5.95	3.63078e-08	-0.267	down	0.882382	-0.180525	0.401874	1	down	no	20.3713	20.9524	22.4775	24.3544
chr1	16132069	16132188	120	ENSG00000142627	ENST00000358432	23881	EPHA2	GO:0000166(nucleotide binding);GO:0001501(skeletal system development);GO:0001525(angiogenesis);GO:0001568(blood vessel development);GO:0001570(vasculogenesis);GO:0001618(virus receptor activity);GO:0001649(osteoblast differentiation);GO:0001818(negative regulation of cytokine production);GO:0002043(blood vessel endothelial cell proliferation involved in sprouting angiogenesis);GO:0004672(protein…	04010(MAPK signaling pathway);04014(Ras signaling pathway);04015(Rap1 signaling pathway);04151(PI3K-Akt signaling pathway);04360(Axon guidance);04360(Axon guidance)	K05103	EC:2.7.10.1	EPH receptor A2 [Source:HGNC Symbol;Acc:HGNC:3386]	Exon (ENST00000358432/ENSG00000142627, exon 13 of 17)	-0.328	0.261216	-0.144	down	0.882382	-0.180525	0.401874	1	down	no	20.3713	20.9524	22.4775	24.3544
chr1	16138346	16156069	17724	ENSG00000142627	ENST00000358432	0	EPHA2	GO:0000166(nucleotide binding);GO:0001501(skeletal system development);GO:0001525(angiogenesis);GO:0001568(blood vessel development);GO:0001570(vasculogenesis);GO:0001618(virus receptor activity);GO:0001649(osteoblast differentiation);GO:0001818(negative regulation of cytokine production);GO:0002043(blood vessel endothelial cell proliferation involved in sprouting angiogenesis);GO:0004672(protein…	04010(MAPK signaling pathway);04014(Ras signaling pathway);04015(Rap1 signaling pathway);04151(PI3K-Akt signaling pathway);04360(Axon guidance);04360(Axon guidance)	K05103	EC:2.7.10.1	EPH receptor A2 [Source:HGNC Symbol;Acc:HGNC:3386]	5' UTR	-5.62	8.31764e-08	0.323	up	0.882382	-0.180525	0.401874	1	down	no	20.3713	20.9524	22.4775	24.3544
chr1	16198063	16198361	299	ENSG00000142632	ENST00000478117	8650	ARHGEF19	GO:0005085(guanyl-nucleotide exchange factor activity);GO:0005089(Rho guanyl-nucleotide exchange factor activity);GO:0005096(GTPase activator activity);GO:0005515(protein binding);GO:0005829(cytosol);GO:0007186(G protein-coupled receptor signaling pathway);GO:0032956(regulation of actin cytoskeleton organization);GO:0035023(regulation of Rho protein signal transduction);GO:0042060(wound healing);…	NA	K20691	NA	Rho guanine nucleotide exchange factor 19 [Source:HGNC Symbol;Acc:HGNC:26604]	3' UTR	-0.602	0.0794328	-0.392	down	0.718196	-0.477551	0.12084	1	down	no	6.14521	3.96135	7.03183	7.04032
chr1	16231692	16232922	1231	ENSG00000132881	ENST00000375599	4261	CPLANE2	GO:0000166(nucleotide binding);GO:0003924(GTPase activity);GO:0005515(protein binding);GO:0005525(GTP binding);GO:0005654(nucleoplasm);GO:0005737(cytoplasm);GO:0005856(cytoskeleton);GO:0005929(cilium);GO:0006887(exocytosis);GO:0015031(protein transport);GO:0017157(regulation of exocytosis);GO:0030030(cell projection organization);GO:0031338(regulation of vesicle fusion);GO:0034613(cellular protei…	NA	K22860	NA	ciliogenesis and planar polarity effector 2 [Source:HGNC Symbol;Acc:HGNC:28127]	3' UTR	-0.307	0.291743	0.131	up	0.685899	-0.543932	0.194581	1	down	no	1.31205	1.35941	1.96701	1.92782
chr1	16236827	16237183	357	ENSG00000132881	ENST00000375599	0	CPLANE2	GO:0000166(nucleotide binding);GO:0003924(GTPase activity);GO:0005515(protein binding);GO:0005525(GTP binding);GO:0005654(nucleoplasm);GO:0005737(cytoplasm);GO:0005856(cytoskeleton);GO:0005929(cilium);GO:0006887(exocytosis);GO:0015031(protein transport);GO:0017157(regulation of exocytosis);GO:0030030(cell projection organization);GO:0031338(regulation of vesicle fusion);GO:0034613(cellular protei…	NA	K22860	NA	ciliogenesis and planar polarity effector 2 [Source:HGNC Symbol;Acc:HGNC:28127]	5' UTR	-0.398	0.184927	0.403	up	0.685899	-0.543932	0.194581	1	down	no	1.31205	1.35941	1.96701	1.92782
chr1	16250341	16253180	2840	ENSG00000037637	ENST00000375592	99300	FBXO42	GO:0005515(protein binding);GO:0005515(protein binding)	NA	K10317	NA	F-box protein 42 [Source:HGNC Symbol;Acc:HGNC:29249]	5' UTR	-2.33	0.00040738	0.235	up	0.94101	-0.0877188	0.701726	1	down	no	2.8319	3.06142	3.22039	3.04237
chr1	16467824	16467914	91	ENSG00000080947	ENST00000263511	24787	CROCCP3	NA	NA	NA	NA	ciliary rootlet coiled-coil, rootletin pseudogene 3 [Source:HGNC Symbol;Acc:HGNC:29405]	Exon (ENST00000457898/ENSG00000226029, exon 2 of 2)	-0.245	0.446684	-0.256	down	1.1616	0.216117	0.62482	1	up	no	0.578506	0.594955	0.625183	0.385026
chr1	16739996	16740172	177	ENSG00000282740	ENST00000633433	10417	AL021920	NA	NA	NA	NA	novel transcript	Exon (ENST00000633433/ENSG00000282740, exon 3 of 3)	-0.268	0.371535	-1.12	down	0.305157	-1.71238	1	1	down	no	0.129184	0	0.258433	0.164903
chr1	16985958	16986018	61	ENSG00000159363	ENST00000341676	25897	ATP13A2	GO:0000166(nucleotide binding);GO:0005515(protein binding);GO:0005524(ATP binding);GO:0005764(lysosome);GO:0005765(lysosomal membrane);GO:0005770(late endosome);GO:0005771(multivesicular body);GO:0005776(autophagosome);GO:0006812(cation transport);GO:0006874(cellular calcium ion homeostasis);GO:0006879(cellular iron ion homeostasis);GO:0006882(cellular zinc ion homeostasis);GO:0008270(zinc ion bi…	NA	K13526	EC:7.2.2.-	ATPase cation transporting 13A2 [Source:HGNC Symbol;Acc:HGNC:30213]	3' UTR	-0.415	0.172187	1	up	0.95338	-0.0688775	0.733545	1	down	no	7.32263	6.72332	5.91961	8.81319
chr1	17407839	17409046	1208	ENSG00000179051	ENST00000474892	0	RCC2	GO:0000775(chromosome, centromeric region);GO:0003723(RNA binding);GO:0005085(guanyl-nucleotide exchange factor activity);GO:0005515(protein binding);GO:0005634(nucleus);GO:0005694(chromosome);GO:0005730(nucleolus);GO:0005737(cytoplasm);GO:0005819(spindle);GO:0005829(cytosol);GO:0005856(cytoskeleton);GO:0005874(microtubule);GO:0005886(plasma membrane);GO:0007049(cell cycle);GO:0007229(integrin-me…	NA	NA	NA	regulator of chromosome condensation 2 [Source:HGNC Symbol;Acc:HGNC:30297]	3' UTR	-9.84	2.51189e-12	0.239	up	0.910946	-0.134563	0.512078	1	down	no	76.1114	69.7226	73.7244	86.3663
chr1	19338955	19339105	151	ENSG00000077549	ENST00000264202	146434	CAPZB	GO:0000902(cell morphogenesis);GO:0003779(actin binding);GO:0005515(protein binding);GO:0005737(cytoplasm);GO:0005829(cytosol);GO:0005856(cytoskeleton);GO:0005903(brush border);GO:0006888(endoplasmic reticulum to Golgi vesicle-mediated transport);GO:0007010(cytoskeleton organization);GO:0007596(blood coagulation);GO:0008290(F-actin capping protein complex);GO:0010591(regulation of lamellipodium a…	04144(Endocytosis);04144(Endocytosis)	NA	NA	capping actin protein of muscle Z-line subunit beta [Source:HGNC Symbol;Acc:HGNC:1491]	3' UTR	-1.81	0.0017378	-0.437	down	1.20769	0.272251	0.423988	1	up	no	63.6072	56.2573	38.0141	61.2369
chr1	19419748	19420141	394	ENSG00000077549	ENST00000375144	0	CAPZB	GO:0000902(cell morphogenesis);GO:0003779(actin binding);GO:0005515(protein binding);GO:0005737(cytoplasm);GO:0005829(cytosol);GO:0005856(cytoskeleton);GO:0005903(brush border);GO:0006888(endoplasmic reticulum to Golgi vesicle-mediated transport);GO:0007010(cytoskeleton organization);GO:0007596(blood coagulation);GO:0008290(F-actin capping protein complex);GO:0010591(regulation of lamellipodium a…	04144(Endocytosis);04144(Endocytosis)	NA	NA	capping actin protein of muscle Z-line subunit beta [Source:HGNC Symbol;Acc:HGNC:1491]	5' UTR	-3.06	5.7544e-05	0.641	up	1.20769	0.272251	0.423988	1	up	no	63.6072	56.2573	38.0141	61.2369
chr1	20650464	20651328	865	ENSG00000117242	ENST00000451424	865	PINK1-AS	NA	NA	NA	NA	PINK1 antisense RNA [Source:HGNC Symbol;Acc:HGNC:38872]	3' UTR	-1.73	0.00218776	0.194	up	0.797683	-0.326112	0.254242	1	down	no	3.87103	4.51356	5.15978	5.3514
chr1	20719731	20721735	2005	ENSG00000189410	ENST00000444387	10968	SH2D5	GO:0005515(protein binding);GO:0005886(plasma membrane);GO:0014069(postsynaptic density);GO:0016020(membrane);GO:0030054(cell junction);GO:0045202(synapse);GO:0045211(postsynaptic membrane);GO:0045211(postsynaptic membrane)	NA	NA	NA	SH2 domain containing 5 [Source:HGNC Symbol;Acc:HGNC:28819]	3' UTR	-1.41	0.00562341	-0.419	down	0.552683	-0.855477	0.0291139	0.660963	down	no	0.654985	0.762285	1.16402	1.40032
chr1	20941319	20941439	121	ENSG00000075151	ENST00000374933	0	EIF4G3	GO:0000339(RNA cap binding);GO:0003723(RNA binding);GO:0003729(mRNA binding);GO:0003743(translation initiation factor activity);GO:0005515(protein binding);GO:0005829(cytosol);GO:0006412(translation);GO:0006413(translational initiation);GO:0006417(regulation of translation);GO:0006446(regulation of translational initiation);GO:0008135(translation factor activity, RNA binding);GO:0016281(eukaryoti…	03013(RNA transport);05416(Viral myocarditis);05416(Viral myocarditis)	K03260	NA	eukaryotic translation initiation factor 4 gamma 3 [Source:HGNC Symbol;Acc:HGNC:3298]	3' UTR	-0.295	0.314051	-1.42	down	0.980134	-0.0289489	0.860941	1	down	no	9.04455	8.39584	10.2807	7.51317
chr1	22127157	22127307	151	ENSG00000162552	ENST00000290167	15790	WNT4	GO:0001656(metanephros development);GO:0001658(branching involved in ureteric bud morphogenesis);GO:0001822(kidney development);GO:0001823(mesonephros development);GO:0001837(epithelial to mesenchymal transition);GO:0001838(embryonic epithelial tube formation);GO:0001889(liver development);GO:0003714(transcription corepressor activity);GO:0005102(signaling receptor binding);GO:0005109(frizzled bi…	04150(mTOR signaling pathway);04310(Wnt signaling pathway);04360(Axon guidance);04390(Hippo signaling pathway);04550(Signaling pathways regulating pluripotency of stem cells);04916(Melanogenesis);04919(Thyroid hormone signaling pathway);04934(Cushing syndrome);05165(Human papillomavirus infection);05200(Pathways in cancer);05205(Proteoglycans in cancer);05217(Basal cell carcinoma);05224(Breast ca…	K00408	NA	Wnt family member 4 [Source:HGNC Symbol;Acc:HGNC:12783]	3' UTR	-0.516	0.112202	2.58	up	1.24177	0.312394	0.663808	1	up	no	0.255403	0.254731	0.103677	0.307137
chr1	23010864	23011044	181	ENSG00000227868	ENST00000440767	2980	TEX46	GO:0016020(membrane);GO:0016021(integral component of membrane)	NA	NA	NA	testis expressed 46 [Source:HGNC Symbol;Acc:HGNC:44651]	3' UTR	-0.48	0.130017	-2	down	inf	inf	1	1	up	no	0.114749	0.243894	0	0
chr1	23011104	23013935	2832	ENSG00000227868	ENST00000440767	89	TEX46	GO:0016020(membrane);GO:0016021(integral component of membrane)	NA	NA	NA	testis expressed 46 [Source:HGNC Symbol;Acc:HGNC:44651]	Exon (ENST00000440767/ENSG00000227868, exon 1 of 2)	-0.31	0.288403	-2	down	inf	inf	1	1	up	no	0.114749	0.243894	0	0
chr1	23087652	23090584	2933	ENSG00000240553	ENST00000427154	0	AL031428	NA	NA	NA	NA	novel transcript	3' UTR	-1.54	0.00389045	0.155	up	2.03996	1.02854	1	1	up	no	0.125665	0.301652	0.158483	0.05099
chr1	23192671	23192909	239	ENSG00000179546	ENST00000374619	1820	HTR1D	GO:0004930(G protein-coupled receptor activity);GO:0004993(G protein-coupled serotonin receptor activity);GO:0005886(plasma membrane);GO:0005887(integral component of plasma membrane);GO:0006939(smooth muscle contraction);GO:0007165(signal transduction);GO:0007186(G protein-coupled receptor signaling pathway);GO:0007187(G protein-coupled receptor signaling pathway, coupled to cyclic nucleotide se…	04024(cAMP signaling pathway);04080(Neuroactive ligand-receptor interaction);04726(Serotonergic synapse);04742(Taste transduction)	K04153	NA	5-hydroxytryptamine receptor 1D [Source:HGNC Symbol;Acc:HGNC:5289]	3' UTR	-0.281	0.341979	-0.216	down	1.12117	0.165	0.673193	1	up	no	4.1813	3.66381	3.62681	3.37046
chr1	23309856	23311825	1970	ENSG00000125944	ENST00000641107	1776	HNRNPR	GO:0000398(mRNA splicing, via spliceosome);GO:0003676(nucleic acid binding);GO:0003723(RNA binding);GO:0003729(mRNA binding);GO:0003730(mRNA 3'-UTR binding);GO:0005515(protein binding);GO:0005634(nucleus);GO:0005654(nucleoplasm);GO:0005681(spliceosomal complex);GO:0005737(cytoplasm);GO:0005783(endoplasmic reticulum);GO:0006397(mRNA processing);GO:0007623(circadian rhythm);GO:0008380(RNA splicing)…	NA	K13161	NA	heterogeneous nuclear ribonucleoprotein R [Source:HGNC Symbol;Acc:HGNC:5047]	3' UTR	-63.8	1.58489e-67	-0.349	down	1.048	0.0676376	0.842949	1	up	no	32.7263	33.3241	33.9065	29.1186
chr1	23403921	23403980	60	ENSG00000204219	ENST00000450454	20760	TCEA3	GO:0003676(nucleic acid binding);GO:0003677(DNA binding);GO:0005634(nucleus);GO:0006351(transcription, DNA-templated);GO:0006355(regulation of transcription, DNA-templated);GO:0008270(zinc ion binding);GO:0046872(metal ion binding);GO:0046872(metal ion binding)	NA	NA	NA	transcription elongation factor A3 [Source:HGNC Symbol;Acc:HGNC:11615]	3' UTR	-0.265	0.381944	1.26	up	1.09351	0.128972	0.75885	1	up	no	5.51327	3.76436	6.14598	2.33826
chr1	23509362	23516474	7113	ENSG00000007968	ENST00000361729	14759	E2F2	GO:0000122(negative regulation of transcription by RNA polymerase II);GO:0000977(RNA polymerase II regulatory region sequence-specific DNA binding);GO:0000981(DNA-binding transcription factor activity, RNA polymerase II-specific);GO:0000987(proximal promoter sequence-specific DNA binding);GO:0001228(DNA-binding transcription activator activity, RNA polymerase II-specific);GO:0003677(DNA binding);…	01522(Endocrine resistance);04110(Cell cycle);04218(Cellular senescence);04934(Cushing syndrome);05160(Hepatitis C);05161(Hepatitis B);05163(Human cytomegalovirus infection);05166(Human T-cell leukemia virus 1 infection);05167(Kaposi sarcoma-associated herpesvirus infection);05169(Epstein-Barr virus infection);05200(Pathways in cancer);05206(MicroRNAs in cancer);05212(Pancreatic cancer);05214(Gli…	K09389	NA	E2F transcription factor 2 [Source:HGNC Symbol;Acc:HGNC:3114]	3' UTR	-4.17	3.31131e-06	0.563	up	0.650296	-0.620831	0.0378472	0.743115	down	no	3.63964	4.281	5.04978	7.13026
chr1	24156383	24161472	5090	ENSG00000185436	ENST00000327535	25817	IFNLR1	GO:0002385(mucosal immune response);GO:0004896(cytokine receptor activity);GO:0005515(protein binding);GO:0005886(plasma membrane);GO:0008285(negative regulation of cell population proliferation);GO:0016020(membrane);GO:0016021(integral component of membrane);GO:0019221(cytokine-mediated signaling pathway);GO:0032002(interleukin-28 receptor complex);GO:0034342(response to type III interferon);GO:…	04060(Cytokine-cytokine receptor interaction);04630(Jak-STAT signaling pathway);04630(Jak-STAT signaling pathway)	K05140	NA	interferon lambda receptor 1 [Source:HGNC Symbol;Acc:HGNC:18584]	3' UTR	-1.14	0.0131826	0.25	up	0.921555	-0.117857	0.653791	1	down	no	2.57199	2.64442	2.75896	2.90148
chr1	24357808	24368810	11003	ENSG00000001460	ENST00000337248	44972	STPG1	GO:0003674(molecular_function);GO:0005634(nucleus);GO:0005737(cytoplasm);GO:0005739(mitochondrion);GO:0006915(apoptotic process);GO:0043065(positive regulation of apoptotic process);GO:0090073(positive regulation of protein homodimerization activity);GO:1902110(positive regulation of mitochondrial membrane permeability involved in apoptotic process);GO:1902110(positive regulation of mitochondrial…	NA	NA	NA	sperm tail PG-rich repeat containing 1 [Source:HGNC Symbol;Acc:HGNC:28070]	3' UTR	-2.17	0.000645654	0.432	up	1.15627	0.209484	0.57541	1	up	no	1.53895	1.60375	1.32751	1.39045
chr1	24416784	24416874	91	ENSG00000001460	ENST00000468303	60	STPG1	GO:0003674(molecular_function);GO:0005634(nucleus);GO:0005737(cytoplasm);GO:0005739(mitochondrion);GO:0006915(apoptotic process);GO:0043065(positive regulation of apoptotic process);GO:0090073(positive regulation of protein homodimerization activity);GO:1902110(positive regulation of mitochondrial membrane permeability involved in apoptotic process);GO:1902110(positive regulation of mitochondrial…	NA	NA	NA	sperm tail PG-rich repeat containing 1 [Source:HGNC Symbol;Acc:HGNC:28070]	Exon (ENST00000468303/ENSG00000001460, exon 1 of 10)	-0.488	0.125893	-2.74	down	1.15627	0.209484	0.57541	1	up	no	1.53895	1.60375	1.32751	1.39045
chr1	25242339	25242399	61	ENSG00000117616	ENST00000569495	1706	RSRP1	GO:0005515(protein binding);GO:0005515(protein binding)	NA	NA	NA	arginine and serine rich protein 1 [Source:HGNC Symbol;Acc:HGNC:25234]	3' UTR	-0.241	0.468813	-0.437	down	1.00421	0.00605899	0.984653	1	up	no	1.42858	1.41115	1.67574	1.15208
chr1	25253165	25253793	629	ENSG00000117616	ENST00000473314	84372	RSRP1	GO:0005515(protein binding);GO:0005515(protein binding)	NA	NA	NA	arginine and serine rich protein 1 [Source:HGNC Symbol;Acc:HGNC:25234]	Exon (ENST00000450820/ENSG00000117616, exon 2 of 2)	-0.571	0.0912011	-0.963	down	1.00421	0.00605899	0.984653	1	up	no	1.42858	1.41115	1.67574	1.15208
chr1	25819655	25819772	118	ENSG00000228172	ENST00000442055	0	AL020996	NA	NA	NA	NA	novel transcript	Exon (ENST00000442055/ENSG00000228172, exon 1 of 4)	-0.237	0.500035	1.26	up	1.31536	0.395459	1	1	up	no	0.0770669	0.103069	0.0766587	0.0602893
chr1	25861300	25870863	9564	ENSG00000182749	ENST00000374296	390	PAQR7	GO:0003707(steroid hormone receptor activity);GO:0005496(steroid binding);GO:0005886(plasma membrane);GO:0007275(multicellular organism development);GO:0008289(lipid binding);GO:0016020(membrane);GO:0016021(integral component of membrane);GO:0030154(cell differentiation);GO:0038023(signaling receptor activity);GO:0043401(steroid hormone mediated signaling pathway);GO:0048477(oogenesis);GO:0048545…	NA	NA	NA	progestin and adipoQ receptor family member 7 [Source:HGNC Symbol;Acc:HGNC:23146]	5' UTR	-6.23	1.8197e-08	0.26	up	0.925759	-0.111291	0.631977	1	down	no	8.11281	8.30169	8.41365	9.3172
chr1	25900963	25901431	469	ENSG00000117632	ENST00000426559	5035	STMN1	GO:0000281(mitotic cytokinesis);GO:0005515(protein binding);GO:0005622(intracellular);GO:0005737(cytoplasm);GO:0005829(cytosol);GO:0005856(cytoskeleton);GO:0005874(microtubule);GO:0007019(microtubule depolymerization);GO:0007052(mitotic spindle organization);GO:0007165(signal transduction);GO:0007275(multicellular organism development);GO:0007399(nervous system development);GO:0007409(axonogenesi…	04010(MAPK signaling pathway);05206(MicroRNAs in cancer);05206(MicroRNAs in cancer)	NA	NA	stathmin 1 [Source:HGNC Symbol;Acc:HGNC:6510]	3' UTR	-11.9	1.58489e-14	-0.277	down	1.19587	0.258062	0.355962	1	up	no	43.7773	42.5542	33.2963	38.8951
chr1	26345152	26354154	9003	ENSG00000176092	ENST00000308182	0	CRYBG2	GO:0030246(carbohydrate binding);GO:0030246(carbohydrate binding)	NA	NA	NA	crystallin beta-gamma domain containing 2 [Source:HGNC Symbol;Acc:HGNC:17295]	5' UTR	-1.25	0.00912011	-0.685	down	0.671433	-0.574684	0.119622	1	down	no	0.797932	0.667208	1.17669	1.00542
chr1	26467106	26467223	118	ENSG00000117682	ENST00000434391	34824	DHDDS	GO:0002094(polyprenyltransferase activity);GO:0005515(protein binding);GO:0005783(endoplasmic reticulum);GO:0005789(endoplasmic reticulum membrane);GO:0006486(protein glycosylation);GO:0006489(dolichyl diphosphate biosynthetic process);GO:0006629(lipid metabolic process);GO:0016020(membrane);GO:0016094(polyprenol biosynthetic process);GO:0016740(transferase activity);GO:0016765(transferase activi…	00900(Terpenoid backbone biosynthesis);00900(Terpenoid backbone biosynthesis)	K11778	EC:2.5.1.87	dehydrodolichyl diphosphate synthase subunit [Source:HGNC Symbol;Acc:HGNC:20603]	Exon (ENST00000423060/ENSG00000225891, exon 1 of 4)	-0.553	0.0954993	2.32	up	1.11622	0.158626	0.7306	1	up	no	5.29307	6.42082	3.72877	6.76544
chr1	26692132	26694131	2000	ENSG00000117713	ENST00000430799	0	ARID1A	GO:0000122(negative regulation of transcription by RNA polymerase II);GO:0000790(nuclear chromatin);GO:0000981(DNA-binding transcription factor activity, RNA polymerase II-specific);GO:0001704(formation of primary germ layer);GO:0001843(neural tube closure);GO:0003205(cardiac chamber development);GO:0003408(optic cup formation involved in camera-type eye development);GO:0003677(DNA binding);GO:00…	04714(Thermogenesis);05225(Hepatocellular carcinoma);05225(Hepatocellular carcinoma)	K11653	NA	AT-rich interaction domain 1A [Source:HGNC Symbol;Acc:HGNC:11110]	5' UTR	-0.553	0.0977237	-0.358	down	0.982389	-0.0256342	0.84743	1	down	no	6.18411	7.43821	7.19568	6.67085
chr1	26890488	26900467	9980	ENSG00000090273	ENST00000435827	0	NUDC	GO:0005515(protein binding);GO:0005634(nucleus);GO:0005654(nucleoplasm);GO:0005737(cytoplasm);GO:0005829(cytosol);GO:0005856(cytoskeleton);GO:0005874(microtubule);GO:0006457(protein folding);GO:0007049(cell cycle);GO:0007275(multicellular organism development);GO:0008283(cell population proliferation);GO:0016020(membrane);GO:0016021(integral component of membrane);GO:0032502(developmental process…	NA	NA	NA	nuclear distribution C, dynein complex regulator [Source:HGNC Symbol;Acc:HGNC:8045]	5' UTR	-3.01	6.60693e-05	0.242	up	0.912682	-0.131815	0.528201	1	down	no	77.5192	84.4415	78.093	99.3628
chr1	26949592	26960468	10877	ENSG00000175707	ENST00000320567	0	KDF1	GO:0003334(keratinocyte development);GO:0005654(nucleoplasm);GO:0005737(cytoplasm);GO:0005938(cell cortex);GO:0007275(multicellular organism development);GO:0010482(regulation of epidermal cell division);GO:0010839(negative regulation of keratinocyte proliferation);GO:0016331(morphogenesis of embryonic epithelium);GO:0030054(cell junction);GO:0030154(cell differentiation);GO:0031252(cell leading …	NA	NA	NA	keratinocyte differentiation factor 1 [Source:HGNC Symbol;Acc:HGNC:26624]	5' UTR	-3.27	3.38844e-05	0.231	up	0.899871	-0.15221	0.567002	1	down	no	9.77019	9.9569	11.3292	10.593
chr1	27005020	27012850	7831	ENSG00000158246	ENST00000289166	0	TENT5B	GO:0005515(protein binding);GO:0016740(transferase activity);GO:0016779(nucleotidyltransferase activity);GO:1990817(RNA adenylyltransferase activity)	NA	K23033	EC:2.7.7.-	terminal nucleotidyltransferase 5B [Source:HGNC Symbol;Acc:HGNC:28273]	5' UTR	-1.16	0.0120226	0.381	up	0.581023	-0.783332	0.0765731	0.985666	down	no	0.765215	0.631908	1.25645	1.14814
chr1	27558327	27568183	9857	ENSG00000126705	ENST00000487743	0	AHDC1	GO:0003677(DNA binding);GO:0003677(DNA binding)	NA	K22592	NA	AT-hook DNA binding motif containing 1 [Source:HGNC Symbol;Acc:HGNC:25230]	5' UTR	-0.449	0.148252	0.259	up	1.00419	0.00602931	0.947704	1	up	no	2.7025	3.19087	2.85788	3.01091
chr1	28230212	28232940	2729	ENSG00000126698	ENST00000263697	89	DNAJC8	GO:0000398(mRNA splicing, via spliceosome);GO:0005515(protein binding);GO:0005634(nucleus);GO:0005654(nucleoplasm);GO:0005829(cytosol);GO:0030544(Hsp70 protein binding);GO:0045171(intercellular bridge);GO:0045171(intercellular bridge)	NA	K09528	NA	DnaJ heat shock protein family (Hsp40) member C8 [Source:HGNC Symbol;Acc:HGNC:15470]	Exon (ENST00000263697/ENSG00000126698, exon 1 of 9)	-1.04	0.018197	-0.358	down	0.889752	-0.168525	0.444908	1	down	no	62.3334	61.5901	76.3019	62.9768
chr1	29119429	29119549	121	ENSG00000159023	ENST00000642260	232338	EPB41	GO:0003779(actin binding);GO:0005198(structural molecule activity);GO:0005200(structural constituent of cytoskeleton);GO:0005515(protein binding);GO:0005516(calmodulin binding);GO:0005545(1-phosphatidylinositol binding);GO:0005634(nucleus);GO:0005737(cytoplasm);GO:0005829(cytosol);GO:0005856(cytoskeleton);GO:0005886(plasma membrane);GO:0005938(cell cortex);GO:0007049(cell cycle);GO:0008022(protei…	NA	NA	NA	erythrocyte membrane protein band 4.1 [Source:HGNC Symbol;Acc:HGNC:3377]	3' UTR	-0.476	0.132739	-0.492	down	0.882134	-0.18093	0.501374	1	down	no	1.66127	2.72646	2.07907	2.89493
chr1	29120088	29123903	3816	ENSG00000253304	ENST00000521452	0	TMEM200B	GO:0016020(membrane);GO:0016021(integral component of membrane);GO:0016021(integral component of membrane)	NA	NA	NA	transmembrane protein 200B [Source:HGNC Symbol;Acc:HGNC:33785]	5' UTR	-2.83	0.000107152	0.243	up	0.940693	-0.0882036	0.707833	1	down	no	8.07603	7.84701	7.38945	9.53747
chr1	29147743	29149210	1468	ENSG00000116350	ENST00000373795	32690	SRSF4	GO:0000375(RNA splicing, via transesterification reactions);GO:0000381(regulation of alternative mRNA splicing, via spliceosome);GO:0000398(mRNA splicing, via spliceosome);GO:0003676(nucleic acid binding);GO:0003723(RNA binding);GO:0005515(protein binding);GO:0005634(nucleus);GO:0005654(nucleoplasm);GO:0006397(mRNA processing);GO:0006405(RNA export from nucleus);GO:0006406(mRNA export from nucleu…	03040(Spliceosome);05168(Herpes simplex virus 1 infection);05168(Herpes simplex virus 1 infection)	K12893	NA	serine and arginine rich splicing factor 4 [Source:HGNC Symbol;Acc:HGNC:10786]	3' UTR	-5.14	2.81838e-07	-0.143	down	0.876861	-0.18958	0.403263	1	down	no	7.69034	8.59687	10.18	8.3945
chr1	29154758	29154818	61	ENSG00000116350	ENST00000373795	27082	SRSF4	GO:0000375(RNA splicing, via transesterification reactions);GO:0000381(regulation of alternative mRNA splicing, via spliceosome);GO:0000398(mRNA splicing, via spliceosome);GO:0003676(nucleic acid binding);GO:0003723(RNA binding);GO:0005515(protein binding);GO:0005634(nucleus);GO:0005654(nucleoplasm);GO:0006397(mRNA processing);GO:0006405(RNA export from nucleus);GO:0006406(mRNA export from nucleu…	03040(Spliceosome);05168(Herpes simplex virus 1 infection);05168(Herpes simplex virus 1 infection)	K12893	NA	serine and arginine rich splicing factor 4 [Source:HGNC Symbol;Acc:HGNC:10786]	3' UTR	-0.453	0.145881	-0.17	down	0.876861	-0.18958	0.403263	1	down	no	7.69034	8.59687	10.18	8.3945
chr1	30869556	30869825	270	ENSG00000162512	ENST00000339394	38933	SDC3	GO:0001523(retinoid metabolic process);GO:0005515(protein binding);GO:0005796(Golgi lumen);GO:0005886(plasma membrane);GO:0006024(glycosaminoglycan biosynthetic process);GO:0006027(glycosaminoglycan catabolic process);GO:0009986(cell surface);GO:0016020(membrane);GO:0016021(integral component of membrane);GO:0016477(cell migration);GO:0042802(identical protein binding);GO:0043202(lysosomal lumen)…	04514(Cell adhesion molecules (CAMs));04514(Cell adhesion molecules (CAMs))	K16337	NA	syndecan 3 [Source:HGNC Symbol;Acc:HGNC:10660]	3' UTR	-1.28	0.00851138	-0.767	down	1.93691	0.953755	0.00981561	0.398866	up	no	3.76865	3.73622	2.64654	1.22813
chr1	31727117	31727716	600	ENSG00000121753	ENST00000398556	31707	ADGRB2	GO:0004888(transmembrane signaling receptor activity);GO:0004930(G protein-coupled receptor activity);GO:0005515(protein binding);GO:0005813(centrosome);GO:0005886(plasma membrane);GO:0005887(integral component of plasma membrane);GO:0007165(signal transduction);GO:0007166(cell surface receptor signaling pathway);GO:0007186(G protein-coupled receptor signaling pathway);GO:0007189(adenylate cyclas…	NA	NA	NA	adhesion G protein-coupled receptor B2 [Source:HGNC Symbol;Acc:HGNC:944]	3' UTR	-0.517	0.111686	-0.497	down	1.40519	0.490766	0.273689	1	up	no	0.515143	0.450371	0.322601	0.364504
chr1	32205241	32205517	277	ENSG00000160050	ENST00000373602	4855	CCDC28B	GO:0005515(protein binding);GO:0005737(cytoplasm);GO:0005813(centrosome);GO:0005815(microtubule organizing center);GO:0005856(cytoskeleton);GO:0030030(cell projection organization);GO:0060271(cilium assembly);GO:0060271(cilium assembly)	NA	NA	NA	coiled-coil domain containing 28B [Source:HGNC Symbol;Acc:HGNC:28163]	3' UTR	-0.522	0.109396	-0.678	down	0.901859	-0.149026	0.627926	1	down	no	3.31023	2.62648	3.3733	3.20945
chr1	32205664	32206814	1151	ENSG00000160051	ENST00000617816	0	IQCC	GO:0005515(protein binding);GO:0005515(protein binding)	NA	NA	NA	IQ motif containing C [Source:HGNC Symbol;Acc:HGNC:25545]	5' UTR	-1.13	0.0131826	0.405	up	0.84876	-0.236571	0.428956	1	down	no	4.16591	4.50913	4.95416	5.26669
chr1	32216165	32217206	1042	ENSG00000160055	ENST00000466796	3990	TMEM234	GO:0005515(protein binding);GO:0016020(membrane);GO:0016021(integral component of membrane);GO:0016021(integral component of membrane)	NA	NA	NA	transmembrane protein 234 [Source:HGNC Symbol;Acc:HGNC:28837]	3' UTR	-3.27	3.38844e-05	0.482	up	1.13869	0.187381	0.688791	1	up	no	1.43896	1.62643	1.23565	1.45637
chr1	32217265	32217482	218	ENSG00000160055	ENST00000485689	0	TMEM234	GO:0005515(protein binding);GO:0016020(membrane);GO:0016021(integral component of membrane);GO:0016021(integral component of membrane)	NA	NA	NA	transmembrane protein 234 [Source:HGNC Symbol;Acc:HGNC:28837]	3' UTR	-1.26	0.00912011	0.816	up	1.13869	0.187381	0.688791	1	up	no	1.43896	1.62643	1.23565	1.45637
chr1	32221155	32222091	937	ENSG00000084623	ENST00000355082	0	EIF3I	GO:0001732(formation of cytoplasmic translation initiation complex);GO:0002183(cytoplasmic translational initiation);GO:0003743(translation initiation factor activity);GO:0005515(protein binding);GO:0005737(cytoplasm);GO:0005829(cytosol);GO:0005852(eukaryotic translation initiation factor 3 complex);GO:0006412(translation);GO:0006413(translational initiation);GO:0016282(eukaryotic 43S preinitiati…	03013(RNA transport);03013(RNA transport)	K03246	NA	eukaryotic translation initiation factor 3 subunit I [Source:HGNC Symbol;Acc:HGNC:3272]	5' UTR	-1.02	0.0194984	0.594	up	0.859655	-0.21817	0.332398	1	down	no	152.73	128.263	148.719	178.149
chr1	32231658	32234209	2552	ENSG00000220785	ENST00000423995	6581	MTMR9LP	NA	NA	NA	NA	myotubularin related protein 9-like, pseudogene [Source:HGNC Symbol;Acc:HGNC:27920]	Exon (ENST00000423995/ENSG00000220785, exon 5 of 6)	-1.11	0.0144544	-0.895	down	1.3114	0.391104	0.46267	1	up	no	0.748231	0.770915	0.84256	0.31586
chr1	32240788	32241620	833	ENSG00000220785	ENST00000423995	0	MTMR9LP	NA	NA	NA	NA	myotubularin related protein 9-like, pseudogene [Source:HGNC Symbol;Acc:HGNC:27920]	Exon (ENST00000423995/ENSG00000220785, exon 1 of 6)	-0.732	0.0489779	0.523	up	1.3114	0.391104	0.46267	1	up	no	0.748231	0.770915	0.84256	0.31586
chr1	32811115	32811235	121	ENSG00000134684	ENST00000373477	6918	YARS	GO:0000049(tRNA binding);GO:0000166(nucleotide binding);GO:0003723(RNA binding);GO:0004812(aminoacyl-tRNA ligase activity);GO:0004831(tyrosine-tRNA ligase activity);GO:0005153(interleukin-8 receptor binding);GO:0005515(protein binding);GO:0005524(ATP binding);GO:0005615(extracellular space);GO:0005737(cytoplasm);GO:0005829(cytosol);GO:0006412(translation);GO:0006418(tRNA aminoacylation for protei…	00970(Aminoacyl-tRNA biosynthesis);00970(Aminoacyl-tRNA biosynthesis)	K01866	EC:6.1.1.1	tyrosyl-tRNA synthetase [Source:HGNC Symbol;Acc:HGNC:12840]	Exon (ENST00000472692/ENSG00000134684, exon 1 of 2)	-0.574	0.0891251	0.226	up	0.814287	-0.296391	0.187217	1	down	no	18.1905	18.2724	22.4852	22.2937
chr1	32817224	32817374	151	ENSG00000134684	ENST00000616261	0	YARS	GO:0000049(tRNA binding);GO:0000166(nucleotide binding);GO:0003723(RNA binding);GO:0004812(aminoacyl-tRNA ligase activity);GO:0004831(tyrosine-tRNA ligase activity);GO:0005153(interleukin-8 receptor binding);GO:0005515(protein binding);GO:0005524(ATP binding);GO:0005615(extracellular space);GO:0005737(cytoplasm);GO:0005829(cytosol);GO:0006412(translation);GO:0006418(tRNA aminoacylation for protei…	00970(Aminoacyl-tRNA biosynthesis);00970(Aminoacyl-tRNA biosynthesis)	K01866	EC:6.1.1.1	tyrosyl-tRNA synthetase [Source:HGNC Symbol;Acc:HGNC:12840]	5' UTR	-1.79	0.0018197	0.725	up	0.814287	-0.296391	0.187217	1	down	no	18.1905	18.2724	22.4852	22.2937
chr1	32817584	32817823	240	ENSG00000116497	ENST00000356689	0	S100PBP	GO:0005634(nucleus);GO:0005829(cytosol);GO:0016607(nuclear speck);GO:0048306(calcium-dependent protein binding);GO:0048306(calcium-dependent protein binding)	NA	NA	NA	S100P binding protein [Source:HGNC Symbol;Acc:HGNC:25768]	5' UTR	-0.77	0.0436516	-0.623	down	1.89474	0.922001	0.0136257	0.472891	up	no	2.21261	1.35668	1.10658	0.777202
chr1	32936475	32944044	7570	ENSG00000116514	ENST00000373456	20641	RNF19B	GO:0000151(ubiquitin ligase complex);GO:0000209(protein polyubiquitination);GO:0002250(adaptive immune response);GO:0002376(immune system process);GO:0004842(ubiquitin-protein transferase activity);GO:0005515(protein binding);GO:0005737(cytoplasm);GO:0005783(endoplasmic reticulum);GO:0005789(endoplasmic reticulum membrane);GO:0005829(cytosol);GO:0006511(ubiquitin-dependent protein catabolic proce…	NA	K11973	EC:2.3.2.31	ring finger protein 19B [Source:HGNC Symbol;Acc:HGNC:26886]	3' UTR	-2.5	0.00025704	0.198	up	0.817397	-0.290892	0.234699	1	down	no	13.4792	14.1729	17.8504	15.9792
chr1	33010668	33010818	151	ENSG00000004455	ENST00000629371	26093	AK2	GO:0000166(nucleotide binding);GO:0004017(adenylate kinase activity);GO:0005524(ATP binding);GO:0005739(mitochondrion);GO:0005758(mitochondrial intermembrane space);GO:0006139(nucleobase-containing compound metabolic process);GO:0006172(ADP biosynthetic process);GO:0015949(nucleobase-containing small molecule interconversion);GO:0016301(kinase activity);GO:0016310(phosphorylation);GO:0016740(tran…	00230(Purine metabolism);00730(Thiamine metabolism);00730(Thiamine metabolism)	NA	NA	adenylate kinase 2 [Source:HGNC Symbol;Acc:HGNC:362]	3' UTR	-2.69	0.000154882	-0.417	down	1.00158	0.00227977	0.934297	1	up	no	33.9339	36.2409	36.2924	33.7715
chr1	33145429	33145967	539	ENSG00000116525	ENST00000291416	36076	TRIM62	GO:0004842(ubiquitin-protein transferase activity);GO:0005515(protein binding);GO:0005737(cytoplasm);GO:0005829(cytosol);GO:0008270(zinc ion binding);GO:0010719(negative regulation of epithelial to mesenchymal transition);GO:0016567(protein ubiquitination);GO:0016740(transferase activity);GO:0032897(negative regulation of viral transcription);GO:0043123(positive regulation of I-kappaB kinase/NF-k…	NA	K12030	EC:2.3.2.27	tripartite motif containing 62 [Source:HGNC Symbol;Acc:HGNC:25574]	3' UTR	-0.449	0.148252	-0.407	down	1.19511	0.257146	0.535424	1	up	no	1.46485	1.37536	1.27989	1.09663
chr1	33146027	33146116	90	ENSG00000116525	ENST00000291416	35927	TRIM62	GO:0004842(ubiquitin-protein transferase activity);GO:0005515(protein binding);GO:0005737(cytoplasm);GO:0005829(cytosol);GO:0008270(zinc ion binding);GO:0010719(negative regulation of epithelial to mesenchymal transition);GO:0016567(protein ubiquitination);GO:0016740(transferase activity);GO:0032897(negative regulation of viral transcription);GO:0043123(positive regulation of I-kappaB kinase/NF-k…	NA	K12030	EC:2.3.2.27	tripartite motif containing 62 [Source:HGNC Symbol;Acc:HGNC:25574]	3' UTR	-0.328	0.261818	0.542	up	1.19511	0.257146	0.535424	1	up	no	1.46485	1.37536	1.27989	1.09663
chr1	34859040	34859755	716	ENSG00000163866	ENST00000426886	0	SMIM12	GO:0016020(membrane);GO:0016021(integral component of membrane);GO:0016021(integral component of membrane)	NA	NA	NA	small integral membrane protein 12 [Source:HGNC Symbol;Acc:HGNC:25154]	5' UTR	-0.576	0.0891251	-0.418	down	0.945984	-0.0801129	0.710858	1	down	no	2.60391	2.90917	2.81203	3.01585
chr1	34976086	34976772	687	ENSG00000241014	ENST00000311990	1934	AC114490	NA	NA	NA	NA	novel platelet-activating factor receptor family pseudogene	3' UTR	-2.23	0.000537032	-1.26	down	0.857839	-0.221221	1	1	down	no	0.040409	0.0341772	0.0381595	0.0487871
chr1	34977399	34985313	7915	ENSG00000241014	ENST00000311990	0	AC114490	NA	NA	NA	NA	novel platelet-activating factor receptor family pseudogene	5' UTR	-0.613	0.0758578	-1.85	down	0.857839	-0.221221	1	1	down	no	0.040409	0.0341772	0.0381595	0.0487871
chr1	34976530	34976768	239	ENSG00000241014	ENST00000311990	1938	AC114490	NA	NA	NA	NA	novel platelet-activating factor receptor family pseudogene	3' UTR	-0.4	0.183231	-1.18	down	0.857839	-0.221221	1	1	down	no	0.040409	0.0341772	0.0381595	0.0487871
chr1	35433492	35434211	720	ENSG00000142687	ENST00000325722	123192	KIAA0319L	GO:0000139(Golgi membrane);GO:0005515(protein binding);GO:0005794(Golgi apparatus);GO:0005886(plasma membrane);GO:0016020(membrane);GO:0016021(integral component of membrane);GO:0031410(cytoplasmic vesicle);GO:0031410(cytoplasmic vesicle)	NA	NA	NA	KIAA0319 like [Source:HGNC Symbol;Acc:HGNC:30071]	3' UTR	-0.38	0.200909	-0.117	down	1.05319	0.0747664	0.8443	1	up	no	5.13286	5.53646	5.10308	5.02739
chr1	35554361	35554869	509	ENSG00000142687	ENST00000325722	2534	KIAA0319L	GO:0000139(Golgi membrane);GO:0005515(protein binding);GO:0005794(Golgi apparatus);GO:0005886(plasma membrane);GO:0016020(membrane);GO:0016021(integral component of membrane);GO:0031410(cytoplasmic vesicle);GO:0031410(cytoplasmic vesicle)	NA	NA	NA	KIAA0319 like [Source:HGNC Symbol;Acc:HGNC:30071]	5' UTR	-0.641	0.0691831	-0.588	down	1.05319	0.0747664	0.8443	1	up	no	5.13286	5.53646	5.10308	5.02739
chr1	35557122	35557565	444	ENSG00000020129	ENST00000373253	0	NCDN	GO:0005515(protein binding);GO:0005737(cytoplasm);GO:0005829(cytosol);GO:0016020(membrane);GO:0030425(dendrite);GO:0031175(neuron projection development);GO:0042995(cell projection);GO:0043005(neuron projection);GO:0043025(neuronal cell body);GO:0045453(bone resorption);GO:0048168(regulation of neuronal synaptic plasticity);GO:0048168(regulation of neuronal synaptic plasticity)	NA	NA	NA	neurochondrin [Source:HGNC Symbol;Acc:HGNC:17597]	5' UTR	-0.291	0.320627	-0.32	down	0.844582	-0.243691	0.3905	1	down	no	5.81216	7.20631	5.74612	9.66797
chr1	36137795	36139425	1631	ENSG00000054116	ENST00000616074	10089	TRAPPC3	GO:0000139(Golgi membrane);GO:0005515(protein binding);GO:0005783(endoplasmic reticulum);GO:0005794(Golgi apparatus);GO:0005829(cytosol);GO:0006888(endoplasmic reticulum to Golgi vesicle-mediated transport);GO:0006891(intra-Golgi vesicle-mediated transport);GO:0016192(vesicle-mediated transport);GO:0017112(Rab guanyl-nucleotide exchange factor activity);GO:0030008(TRAPP complex);GO:0033106(cis-Go…	NA	K20302	NA	trafficking protein particle complex 3 [Source:HGNC Symbol;Acc:HGNC:19942]	3' UTR	-1.62	0.00295121	-0.204	down	0.901709	-0.149266	0.498627	1	down	no	14.3347	15.2614	15.7566	17.0656
chr1	36139724	36140337	614	ENSG00000054116	ENST00000616074	9177	TRAPPC3	GO:0000139(Golgi membrane);GO:0005515(protein binding);GO:0005783(endoplasmic reticulum);GO:0005794(Golgi apparatus);GO:0005829(cytosol);GO:0006888(endoplasmic reticulum to Golgi vesicle-mediated transport);GO:0006891(intra-Golgi vesicle-mediated transport);GO:0016192(vesicle-mediated transport);GO:0017112(Rab guanyl-nucleotide exchange factor activity);GO:0030008(TRAPP complex);GO:0033106(cis-Go…	NA	K20302	NA	trafficking protein particle complex 3 [Source:HGNC Symbol;Acc:HGNC:19942]	5' UTR	-0.368	0.212814	0.0585	up	0.901709	-0.149266	0.498627	1	down	no	14.3347	15.2614	15.7566	17.0656
chr1	36140994	36156053	15060	ENSG00000054116	ENST00000616074	0	TRAPPC3	GO:0000139(Golgi membrane);GO:0005515(protein binding);GO:0005783(endoplasmic reticulum);GO:0005794(Golgi apparatus);GO:0005829(cytosol);GO:0006888(endoplasmic reticulum to Golgi vesicle-mediated transport);GO:0006891(intra-Golgi vesicle-mediated transport);GO:0016192(vesicle-mediated transport);GO:0017112(Rab guanyl-nucleotide exchange factor activity);GO:0030008(TRAPP complex);GO:0033106(cis-Go…	NA	K20302	NA	trafficking protein particle complex 3 [Source:HGNC Symbol;Acc:HGNC:19942]	5' UTR	-3.45	2.0893e-05	0.681	up	0.901709	-0.149266	0.498627	1	down	no	14.3347	15.2614	15.7566	17.0656
chr1	36385747	36385896	150	ENSG00000196182	ENST00000373129	0	STK40	GO:0000166(nucleotide binding);GO:0003016(respiratory system process);GO:0004672(protein kinase activity);GO:0004674(protein serine/threonine kinase activity);GO:0005515(protein binding);GO:0005524(ATP binding);GO:0005634(nucleus);GO:0005654(nucleoplasm);GO:0005737(cytoplasm);GO:0005829(cytosol);GO:0005977(glycogen metabolic process);GO:0006468(protein phosphorylation);GO:0010468(regulation of ge…	NA	K16312	EC:2.7.11.1	serine/threonine kinase 40 [Source:HGNC Symbol;Acc:HGNC:21373]	5' UTR	-0.269	0.370681	-0.247	down	0.984727	-0.0222041	0.864746	1	down	no	5.95588	5.56331	5.7453	5.95255
chr1	36391268	36397908	6641	ENSG00000181817	ENST00000476041	0	LSM10	GO:0003723(RNA binding);GO:0005515(protein binding);GO:0005634(nucleus);GO:0005654(nucleoplasm);GO:0005683(U7 snRNP);GO:0006369(termination of RNA polymerase II transcription);GO:0006397(mRNA processing);GO:0008334(histone mRNA metabolic process);GO:0008380(RNA splicing);GO:0015030(Cajal body);GO:0016604(nuclear body);GO:0071208(histone pre-mRNA DCP binding);GO:0071209(U7 snRNA binding);GO:190008…	NA	NA	NA	LSM10, U7 small nuclear RNA associated [Source:HGNC Symbol;Acc:HGNC:17562]	5' UTR	-6.09	2.5704e-08	0.221	up	0.902814	-0.1475	0.537292	1	down	no	21.059	21.1636	24.5423	22.2255
chr1	37537203	37537263	61	ENSG00000163877	ENST00000296215	17030	SNIP1	GO:0003723(RNA binding);GO:0003729(mRNA binding);GO:0005515(protein binding);GO:0005634(nucleus);GO:0005654(nucleoplasm);GO:0005829(cytosol);GO:0006355(regulation of transcription, DNA-templated);GO:0007249(I-kappaB kinase/NF-kappaB signaling);GO:0031047(gene silencing by RNA);GO:0035196(production of miRNAs involved in gene silencing by miRNA);GO:0035196(production of miRNAs involved in gene sil…	NA	K13108	NA	Smad nuclear interacting protein 1 [Source:HGNC Symbol;Acc:HGNC:30587]	3' UTR	-0.704	0.0549541	-0.545	down	1.07785	0.108151	0.747743	1	up	no	8.43652	8.74345	7.98573	7.95343
chr1	37552616	37554293	1678	ENSG00000163877	ENST00000296215	0	SNIP1	GO:0003723(RNA binding);GO:0003729(mRNA binding);GO:0005515(protein binding);GO:0005634(nucleus);GO:0005654(nucleoplasm);GO:0005829(cytosol);GO:0006355(regulation of transcription, DNA-templated);GO:0007249(I-kappaB kinase/NF-kappaB signaling);GO:0031047(gene silencing by RNA);GO:0035196(production of miRNAs involved in gene silencing by miRNA);GO:0035196(production of miRNAs involved in gene sil…	NA	K13108	NA	Smad nuclear interacting protein 1 [Source:HGNC Symbol;Acc:HGNC:30587]	5' UTR	-0.855	0.0331131	-0.176	down	1.07785	0.108151	0.747743	1	up	no	8.43652	8.74345	7.98573	7.95343
chr1	37566816	37567750	935	ENSG00000134697	ENST00000490029	365	GNL2	GO:0000166(nucleotide binding);GO:0003723(RNA binding);GO:0003924(GTPase activity);GO:0005525(GTP binding);GO:0005634(nucleus);GO:0005730(nucleolus);GO:0008150(biological_process);GO:0016020(membrane);GO:0016021(integral component of membrane);GO:0042254(ribosome biogenesis);GO:0042254(ribosome biogenesis)	03008(Ribosome biogenesis in eukaryotes);03008(Ribosome biogenesis in eukaryotes)	K14537	NA	G protein nucleolar 2 [Source:HGNC Symbol;Acc:HGNC:29925]	3' UTR	-4.29	2.45471e-06	-0.418	down	1.11737	0.16011	0.575748	1	up	no	13.8156	12.3615	13.2269	10.2005
chr1	37814480	37823759	9280	ENSG00000188786	ENST00000373036	35833	MTF1	GO:0000977(RNA polymerase II regulatory region sequence-specific DNA binding);GO:0000978(RNA polymerase II proximal promoter sequence-specific DNA binding);GO:0000981(DNA-binding transcription factor activity, RNA polymerase II-specific);GO:0000987(proximal promoter sequence-specific DNA binding);GO:0001228(DNA-binding transcription activator activity, RNA polymerase II-specific);GO:0003676(nucle…	NA	NA	NA	metal regulatory transcription factor 1 [Source:HGNC Symbol;Acc:HGNC:7428]	3' UTR	-0.964	0.0229087	-0.183	down	1.13498	0.182669	0.570749	1	up	no	4.22759	5.02872	4.07507	4.0804
chr1	38045060	38045209	150	ENSG00000185668	ENST00000373012	1585	POU3F1	GO:0000981(DNA-binding transcription factor activity, RNA polymerase II-specific);GO:0003677(DNA binding);GO:0003700(DNA-binding transcription factor activity);GO:0003713(transcription coactivator activity);GO:0005634(nucleus);GO:0005654(nucleoplasm);GO:0005667(transcription factor complex);GO:0006355(regulation of transcription, DNA-templated);GO:0006357(regulation of transcription by RNA polyme…	NA	NA	NA	POU class 3 homeobox 1 [Source:HGNC Symbol;Acc:HGNC:9214]	3' UTR	-0.562	0.0933254	4.32	up	0.88472	-0.176707	1	1	down	no	0.057777	0.026896	0.038488	0.057218
chr1	38885866	38886550	685	ENSG00000158315	ENST00000372990	55280	RHBDL2	GO:0004252(serine-type endopeptidase activity);GO:0005886(plasma membrane);GO:0006508(proteolysis);GO:0008233(peptidase activity);GO:0008236(serine-type peptidase activity);GO:0016020(membrane);GO:0016021(integral component of membrane);GO:0016787(hydrolase activity);GO:0016787(hydrolase activity)	NA	K02857	EC:3.4.21.105	rhomboid like 2 [Source:HGNC Symbol;Acc:HGNC:16083]	3' UTR	-7.72	4.36516e-10	-1.06	down	1.21442	0.280268	0.49905	1	up	no	3.42906	3.04548	2.27944	3.05194
chr1	39769523	39771348	1826	ENSG00000198754	ENST00000327582	0	OXCT2	GO:0005739(mitochondrion);GO:0005759(mitochondrial matrix);GO:0008260(3-oxoacid CoA-transferase activity);GO:0008410(CoA-transferase activity);GO:0016740(transferase activity);GO:0031514(motile cilium);GO:0046952(ketone body catabolic process)	00072(Synthesis and degradation of ketone bodies);00280(Valine, leucine and isoleucine degradation);00650(Butanoate metabolism)	K01027	EC:2.8.3.5	3-oxoacid CoA-transferase 2 [Source:HGNC Symbol;Acc:HGNC:18606]	5' UTR	-0.39	0.191867	0.215	up	0.873334	-0.195395	0.65771	1	down	no	0.544044	0.809787	0.709123	0.841064
chr1	39841076	39841226	151	ENSG00000043514	ENST00000648678	42199	TRIT1	GO:0000166(nucleotide binding);GO:0003676(nucleic acid binding);GO:0005524(ATP binding);GO:0005575(cellular_component);GO:0005737(cytoplasm);GO:0005739(mitochondrion);GO:0005759(mitochondrial matrix);GO:0006400(tRNA modification);GO:0008033(tRNA processing);GO:0008270(zinc ion binding);GO:0016740(transferase activity);GO:0046872(metal ion binding);GO:0052381(tRNA dimethylallyltransferase activity…	NA	K00791	EC:2.5.1.75	tRNA isopentenyltransferase 1 [Source:HGNC Symbol;Acc:HGNC:20286]	3' UTR	-0.564	0.0933254	-0.34	down	0.949932	-0.0741038	0.808281	1	down	no	4.64989	4.36517	6.25863	3.23159
chr1	39900961	39901620	660	ENSG00000116990	ENST00000397332	393	MYCL	GO:0000981(DNA-binding transcription factor activity, RNA polymerase II-specific);GO:0003677(DNA binding);GO:0003700(DNA-binding transcription factor activity);GO:0005634(nucleus);GO:0006355(regulation of transcription, DNA-templated);GO:0006357(regulation of transcription by RNA polymerase II);GO:0045607(regulation of inner ear auditory receptor cell differentiation);GO:0046983(protein dimerizat…	NA	K09110	NA	MYCL proto-oncogene, bHLH transcription factor [Source:HGNC Symbol;Acc:HGNC:7555]	5' UTR	-0.297	0.311172	-0.419	down	1.07643	0.106254	0.898524	1	up	no	0.29019	0.144154	0.273054	0.130451
chr1	40514490	40515057	568	ENSG00000227278	ENST00000453437	0	AL603839	NA	NA	NA	NA	novel transcript	5' UTR	-2.34	0.000398107	0.592	up	inf	inf	1	1	up	no	0	0.095267	0	0
chr1	41509931	41510111	181	ENSG00000127124	ENST00000643665	152214	HIVEP3	GO:0000981(DNA-binding transcription factor activity, RNA polymerase II-specific);GO:0003676(nucleic acid binding);GO:0003677(DNA binding);GO:0005634(nucleus);GO:0005737(cytoplasm);GO:0006357(regulation of transcription by RNA polymerase II);GO:0035914(skeletal muscle cell differentiation);GO:0045893(positive regulation of transcription, DNA-templated);GO:0046872(metal ion binding);GO:0046872(met…	NA	K09239	NA	human immunodeficiency virus type I enhancer binding protein 3 [Source:HGNC Symbol;Acc:HGNC:13561]	3' UTR	-0.505	0.11749	3.04	up	0.911629	-0.133481	0.65229	1	down	no	0.74104	0.518428	0.632663	0.748895
chr1	41510171	41580144	69974	ENSG00000127124	ENST00000460604	0	HIVEP3	GO:0000981(DNA-binding transcription factor activity, RNA polymerase II-specific);GO:0003676(nucleic acid binding);GO:0003677(DNA binding);GO:0005634(nucleus);GO:0005737(cytoplasm);GO:0006357(regulation of transcription by RNA polymerase II);GO:0035914(skeletal muscle cell differentiation);GO:0045893(positive regulation of transcription, DNA-templated);GO:0046872(metal ion binding);GO:0046872(met…	NA	K09239	NA	human immunodeficiency virus type I enhancer binding protein 3 [Source:HGNC Symbol;Acc:HGNC:13561]	3' UTR	-1.06	0.0169824	0.393	up	0.911629	-0.133481	0.65229	1	down	no	0.74104	0.518428	0.632663	0.748895
chr1	41580234	41580563	330	ENSG00000127124	ENST00000643665	81762	HIVEP3	GO:0000981(DNA-binding transcription factor activity, RNA polymerase II-specific);GO:0003676(nucleic acid binding);GO:0003677(DNA binding);GO:0005634(nucleus);GO:0005737(cytoplasm);GO:0006357(regulation of transcription by RNA polymerase II);GO:0035914(skeletal muscle cell differentiation);GO:0045893(positive regulation of transcription, DNA-templated);GO:0046872(metal ion binding);GO:0046872(met…	NA	K09239	NA	human immunodeficiency virus type I enhancer binding protein 3 [Source:HGNC Symbol;Acc:HGNC:13561]	Exon (ENST00000643665/ENSG00000127124, exon 3 of 8)	-0.458	0.143219	0.62	up	0.911629	-0.133481	0.65229	1	down	no	0.74104	0.518428	0.632663	0.748895
chr1	41580803	41580983	181	ENSG00000127124	ENST00000643665	81342	HIVEP3	GO:0000981(DNA-binding transcription factor activity, RNA polymerase II-specific);GO:0003676(nucleic acid binding);GO:0003677(DNA binding);GO:0005634(nucleus);GO:0005737(cytoplasm);GO:0006357(regulation of transcription by RNA polymerase II);GO:0035914(skeletal muscle cell differentiation);GO:0045893(positive regulation of transcription, DNA-templated);GO:0046872(metal ion binding);GO:0046872(met…	NA	K09239	NA	human immunodeficiency virus type I enhancer binding protein 3 [Source:HGNC Symbol;Acc:HGNC:13561]	Exon (ENST00000643665/ENSG00000127124, exon 3 of 8)	-0.32	0.273527	0.551	up	0.911629	-0.133481	0.65229	1	down	no	0.74104	0.518428	0.632663	0.748895
chr1	41847268	41847328	61	ENSG00000127124	ENST00000372584	71379	HIVEP3	GO:0000981(DNA-binding transcription factor activity, RNA polymerase II-specific);GO:0003676(nucleic acid binding);GO:0003677(DNA binding);GO:0005634(nucleus);GO:0005737(cytoplasm);GO:0006357(regulation of transcription by RNA polymerase II);GO:0035914(skeletal muscle cell differentiation);GO:0045893(positive regulation of transcription, DNA-templated);GO:0046872(metal ion binding);GO:0046872(met…	NA	K09239	NA	human immunodeficiency virus type I enhancer binding protein 3 [Source:HGNC Symbol;Acc:HGNC:13561]	Exon (ENST00000491442/ENSG00000127124, exon 3 of 3)	-0.294	0.316228	-0.864	down	0.911629	-0.133481	0.65229	1	down	no	0.74104	0.518428	0.632663	0.748895
chr1	41847598	41864590	16993	ENSG00000127124	ENST00000372584	54117	HIVEP3	GO:0000981(DNA-binding transcription factor activity, RNA polymerase II-specific);GO:0003676(nucleic acid binding);GO:0003677(DNA binding);GO:0005634(nucleus);GO:0005737(cytoplasm);GO:0006357(regulation of transcription by RNA polymerase II);GO:0035914(skeletal muscle cell differentiation);GO:0045893(positive regulation of transcription, DNA-templated);GO:0046872(metal ion binding);GO:0046872(met…	NA	K09239	NA	human immunodeficiency virus type I enhancer binding protein 3 [Source:HGNC Symbol;Acc:HGNC:13561]	Exon (ENST00000491442/ENSG00000127124, exon 2 of 3)	-1.61	0.0030903	-0.405	down	0.911629	-0.133481	0.65229	1	down	no	0.74104	0.518428	0.632663	0.748895
chr1	42335386	42338060	2675	ENSG00000198815	ENST00000372573	0	FOXJ3	GO:0000981(DNA-binding transcription factor activity, RNA polymerase II-specific);GO:0001228(DNA-binding transcription activator activity, RNA polymerase II-specific);GO:0003677(DNA binding);GO:0003700(DNA-binding transcription factor activity);GO:0005634(nucleus);GO:0006355(regulation of transcription, DNA-templated);GO:0043565(sequence-specific DNA binding);GO:0045944(positive regulation of tra…	NA	K09403	NA	forkhead box J3 [Source:HGNC Symbol;Acc:HGNC:29178]	5' UTR	-0.267	0.375837	0.365	up	1.05653	0.0793273	0.814061	1	up	no	10.3217	10.0904	10.3705	8.94964
[truncated: 10,012 more rows]
